# Supplementary material for: Housing temperature influences exercise training adaptations in mice
Source: Nat Commun. 2020 Mar 25;11:1560. doi: 10.1038/s41467-020-15311-y (PMC7096511; doi:10.1038/s41467-020-15311-y)
Supplement: Supplementary file 4 — Source Data [file 41467_2020_15311_MOESM4_ESM.xlsx]

## Sheet: Figure 1
		Fig.	Ambient							Ambient							Thermoneutrality							Thermoneutrality
		1B	Control							ET							Control							ET
		Week	Pre	1	2	3	4	5	6	Pre	1	2	3	4	5	6	Pre	1	2	3	4	5	6	Pre	1	2	3	4	5	6
			1.06667	1.107	1.10252	1.107	1.1563	1.17871	1.13838	1.0389	1.06736	1.0389	1.07211	1.12903	1.10531	1.10531	1.02733	1.07074	1.07074	1.09486	1.08521	1.12862	1.09968	0.99903	1.04268	1.09117	1.10572	1.11057	1.19787	1.16877
			0.954622	0.936695	0.945658	0.99944	0.990476	1.02633	0.994958	0.996205	0.97723	1.03416	1.04364	1.03416	1.06736	1.06736	0.940514	0.983923	0.9791	0.983923	1.02251	1.00804	1.06109	0.921435	0.935984	0.921435	0.935984	0.989331	1.09602	0.979631
			0.972549	0.954622	0.963585	1.00392	1.02185	1.03978	1.04426	0.925047	0.967742	0.986717	1.03416	1.02467	1.06262	1.06736	1.03698	1.06592	1.09003	1.12379	1.1045	1.16238	1.11897	0.984481	1.02813	1.04268	1.08632	1.08147	1.14452	1.11057
			1.03529	1.08011	1.08011	1.09356	1.11597	1.14286	1.11148	0.967742	1.01518	1.01044	1.05787	1.05313	1.07211	1.06736	1.02733	1.09003	1.11897	1.13344	1.12379	1.21061	1.2299	1.10572	1.16392	1.19302	1.22211	1.23666	1.29001	1.26091
			0.990476	1.03978	1.04874	0.887395	1.03978	1.08459	1.03978	1.04364	1.07211	1.07685	1.11006	1.17647	1.18121	1.12429	1.00322	1.06592	1.07556	1.13826	1.09968	1.09968	1.1045	1.00388	1.02328	1.05238	1.06208	1.12027	1.14452	1.16877
			0.95014	1.03529	1.02185	1.05322	1.04874	1.05322	1.03529	0.996205	1.01518	1.02941	1.0389	1.05787	1.10531	1.07685	0.950161	0.959807	0.998392	1.00322	1.01768	0.998392	1.02251	0.945684	1.00873	1.03298	1.05723	1.10087	1.17362	1.13967
			1.03978	1.08011	1.14286	1.18319	1.21008	1.22353	1.18319	0.958254	1.01992	0.97723	1.02467	1.04364	1.05787	1.0389	0.998392	1.05145	1.05145	1.07556	1.10932	1.1045	1.09968	0.979631	1.05238	1.05238	1.12027	1.12997	1.13967	1.13967
			0.990476	1.0577	1.0577	1.08908	1.11597	1.15182	1.07563	1.01044	1.0389	1.01518	1.04839	1.08634	1.10531	1.11006	0.935691	0.96463	1.01286	1.06592	1.06109	1.06109	1.07556	0.984481	1.00873	1.02328	1.08147	1.06693	1.12997	1.13967
										1.01044	1.03416	1.04839	1.04364	1.06736	1.06736	1.08159	1.08039	1.12862	1.16238	1.17685	1.17685	1.19132	1.21543	1.11542	1.14937	1.22211	1.19787	1.22211	1.27061	1.27546
										1.05313	1.10057	1.06262	1.06736	1.10531	1.13378	1.10057								0.960233	1.00388	0.984481	1.00388	1.08632	1.08632	1.06208
		Fig.	Ambient		Ambient		Thermoneutrality		Thermoneutrality				Fig.	Ambient		Ambient		Thermoneutrality		Thermoneutrality				Fig.	Ambient		Thermoneutrality
		1C-D	Control		ET		Control		ET				1E	Control		ET		Control		ET				1F	Day	Night	Day	Night
		Time	Day	night	Day	night	Day	night	Day	night			Time	Day	night	Day	night	Day	night	Day	night				1049.75	7369.25	3954	17588.8
			2389.4	3369.3	2223.6	4780.9	1319.2	1955.4	1451.2	2334.7				0.819	0.863	0.751	0.861	0.849	0.862	0.83	0.845				1078.15	3176	8563.25	23484.2
			1737.9	2417.5	2671.5	5762.6	1464.4	2094.7	1553	3278				0.829	0.881	0.784	0.877	0.913	0.907	0.806	0.813				4209.63	21108.2	13084.2	42926.8
			1814.03	2724.9	2538.4	4874.3	1302.6	1912.4	1756.4	4359.6				0.882	0.907	0.768	0.869	0.857	0.884	0.839	0.841				1899.32	8094	13503.5	31365.2
			1647.91	2637.4	1826.33	4341.8	1337.5	1965.5	1507.1	2937.5				0.868	0.923	0.827	0.88	0.881	0.905	0.867	0.864				1726.43	18971.5	3067	15142.8
			1706.63	2575.7	2031.22	4687.8	1413.3	1971.4	1654.6	2421.8				0.859	0.9	0.824	0.892	0.84	0.818	0.801	0.807						3916.25	11718
					1931.1	4453.2	1473.4	2074.6	1598.6	3111.2						0.815	0.882	0.831	0.822	0.805	0.823						4075.75	16819.8
							1529	2339.2										0.788	0.818								4645.75	22250.8
							1557.8	2241										0.791	0.822
		Fig.	Ambient												Thermoneutrality
		1G	ET												ET
		Week	1		2		3		4		5		6	Week	1		2		3		4		5		6
			4.05143	7.67667	8.655	9.19	8.195	5.89333	8.275	6.14333	5.555	6.39	4.215		1.93143	3.12	4.785	3.92333	3.705	3.50333	3.4725	4.16	3.5175	1.495	2.495
			4.87	5.04667	7.71	6.97	6.82	7.29667	7.9325	6.23333	6.0325	4.03	5.915		1.40571	2.53333	4.1875	3.79667	4.185	3.3	5.115	4.99333	4.1275	1.86	3.25
			2.00571	2.48667	4.0775	5.68	9.0525	11.1433	13.675	8.68667	10.18	5.915	8.405		2.87571	4.80333	5.3875	4.99667	3.86	4.57667	4.265	5.20667	5.2875	3.095	4.83
			2.52286	5.90667	7.555	8.61	7.935	6.92333	5.43	5.20667	7.2275	7.22667	4.30667		3.15143	2.37667	1.2475	1.82	3.91	5.16	5.0025	5.63667	5.4625	5.165	3.7
			4.30429	7.05667	4.425	4.01333	6.11	4.20333	4.115	3.63667	5.165	4.03	5.0775		3.09143	4.11	3.6325	6.01	3.67	4.79333	3.8725	6.74333	4.06	2.04	2.7675
			6.71286	9.4775	9.95	11.425	10.2	12.71	9.64	10.16	10.365	10.2167	11.84		2.59143	2.8725	4.12333	3.02	1.87667	2.475	3.18333	1.46333	1.59	1.875	1.09
			6.72	9.7725	10.07	10.5725	9.69333	12.9	11.325	9.57	8.21	11.765	10.665		2.65571	3.9025	4.53667	5.94	5.08	5.18	2.87	2.735	4.15	3.35	2.795
			4.82429	5.7	4.96667	5.575	4.85333	3.84	6.16	4.6475	4.46	3.92667	4.15		5.31286	3.8025	5.56333	5.6925	6.06	5.835	5.77	5.59	6.365	5.51333	3.04
			7.07857	7.1475	6.51333	6.41	8.8	9.25	7.88	8.06	8.35	10.37	7.235		6	6.14	5.20667	6.075	6.6	6.3975	6.71333	5.84	7.1	6.525	3.755
			6.17	8.245	8.72333	9.7875	10.6333	10.6275	10.6567	10.3833	11.03	7.415	8.245		3.48357	4.5325	5.17167	4.44625	2.95833	3.73375	4.77833	4.1875	4.48333	4.79167	2.8325
																		Fig.	Ambient		Ambient		Thermoneutrality		Thermoneutrality
		Fig.	ET			Fig.	ET			Fig.	ET			Fig.	ET			1L	Control		ET		Control		ET
		1H	Ambient	Thermoneutrality		1I	Ambient	Thermoneutrality		1J	Ambient	Thermoneutrality		1K	Ambient	Thermoneutrality		Time	Day	night	Day	night	Day	night	Day	night
			7.21493	1.34625			0.00036	0.13663			0.75	0.6			0.40061	0.200909			37	36.4	35.5	36.8	36.6	36.6	35	36.2
			7.08906	6.11723			0.038325	0.09168			0.64	0.6			0.345172	0.303187			36.9	37.5	37.5	37.3	37	37.3	37.1	37.3
			7.60586	6.15519			0.02149	0.00699			0.75	0.6			0.360682	0.302187			36.5	36.7	36.1	36.1	36.7	36.1	35.6	36
			5.4724	4.47607			0.04638	0.18122			0.64	0.56			0.323553	0.297791			37.3	37.2	37.3	37.1	37	36.9	37.5	37.2
			4.46567	1.37725			0.045485	0.051935			0.56	0.56			0.322321	0.202667			36.7	37	37.1	36.9	36.7	36.9	36.6	36.6
			4.54357	3.48614			0.01003	0.17978			0.99	0.6			0.311585	0.273			37.5	37.1	37.3	37.4	37.4	37.1	37.1	37.5
																			37.2	37.1	37.1	37	36	35.5	37.1	37.3
																			37.2	37.2	37.6	37.3	37.4	37.1	37.1	37.3

## Sheet: Figure 2
		Fig.	Ambient												Thermoneutrality												½ET at 22°C
		2B	ET												ET												ET
		Week	1		2		3		4		5		6	Week	1		2		3		4		5		6	Week	1		2		3		4		5		6
			4.05143	7.67667	8.655	9.19	8.195	5.89333	8.275	6.14333	5.555	6.39	4.215		1.93143	3.12	4.785	3.92333	3.705	3.50333	3.4725	4.16	3.5175	1.495	2.495		3.564	4.04333	1.6525	3.52	2.53	3.11	3.46	3.18	3.0375	2.53333	3.0375
			4.87	5.04667	7.71	6.97	6.82	7.29667	7.9325	6.23333	6.0325	4.03	5.915		1.40571	2.53333	4.1875	3.79667	4.185	3.3	5.115	4.99333	4.1275	1.86	3.25		2.522	3.44	4.8625	6.41	2.47	3.23333	4.925	5.21	5.4475	2.3	4.335
			2.00571	2.48667	4.0775	5.68	9.0525	11.1433	13.675	8.68667	10.18	5.915	8.405		2.87571	4.80333	5.3875	4.99667	3.86	4.57667	4.265	5.20667	5.2875	3.095	4.83		3.082	4.5	4.26	4.97667	5.0925	4.94667	4.6525	3.58667	3.845	2.51667	3.9025
			2.52286	5.90667	7.555	8.61	7.935	6.92333	5.43	5.20667	7.2275	7.22667	4.30667		3.15143	2.37667	1.2475	1.82	3.91	5.16	5.0025	5.63667	5.4625	5.165	3.7		4.75857	4.06	3.5875	3.73	3.51	3.83333	4.0325	3.63667	3.0225	1.47667	2.475
			4.30429	7.05667	4.425	4.01333	6.11	4.20333	4.115	3.63667	5.165	4.03	5.0775		3.09143	4.11	3.6325	6.01	3.67	4.79333	3.8725	6.74333	4.06	2.04	2.7675		3.444	5.32667	6.06	6.61667	5.49	4.42667	4.85	4.87	4.7075	3.04333	3.7125
			6.71286	9.4775	9.95	11.425	10.2	12.71	9.64	10.16	10.365	10.2167	11.84		2.59143	2.8725	4.12333	3.02	1.87667	2.475	3.18333	1.46333	1.59	1.875	1.09
			6.72	9.7725	10.07	10.5725	9.69333	12.9	11.325	9.57	8.21	11.765	10.665		2.65571	3.9025	4.53667	5.94	5.08	5.18	2.87	2.735	4.15	3.35	2.795
			4.82429	5.7	4.96667	5.575	4.85333	3.84	6.16	4.6475	4.46	3.92667	4.15		5.31286	3.8025	5.56333	5.6925	6.06	5.835	5.77	5.59	6.365	5.51333	3.04
			7.07857	7.1475	6.51333	6.41	8.8	9.25	7.88	8.06	8.35	10.37	7.235		6	6.14	5.20667	6.075	6.6	6.3975	6.71333	5.84	7.1	6.525	3.755
			6.17	8.245	8.72333	9.7875	10.6333	10.6275	10.6567	10.3833	11.03	7.415	8.245		3.48357	4.5325	5.17167	4.44625	2.95833	3.73375	4.77833	4.1875	4.48333	4.79167	2.8325
		Fig.	Ambient		Thermoneutrality		½ET at 22°C			Fig.	Ambient		Thermoneutrality		½ET at 22°C			Fig.	Ambient		Ambient		Thermoneutrality		Thermoneutrality		½ET at 22°C		½ET at 22°C
		2C	Pre	Post	Pre	Post	Pre	Post		2D	Control	ET	Control	ET	Control	ET		2E	Control		ET		Control		ET		Control		ET
			0.46	0.68	0.44	0.6	0.56	0.66			5.98333	6.7	4.23333	5.33333	5.25	6.51667		Time	Pre	Post	Pre	Post	Pre	Post	Pre	Post	Pre	Post	Pre	Post
			0.46	0.7	0.44	0.54	0.42	0.54							6	7.31667			20.46	21.14	18.57	19.9	18.65	18.96	18.2	20.8	16.55	18.14	17.66	19.8
			0.48	0.74	0.5	0.68	0.5	0.48			5.93333	7.96667	5.35	6.78333	7.71667	7.08333			17.37	17.81	17.98	19.54	16.83	18.16	16.5	16.87	17.08	18.27	16.34	18.4
			0.38	0.64	0.5	0.58	0.4	0.46							6.11667	6.91667			18.53	19.23	16.72	19.2	19.14	19.33	17.79	20.12	17.53	18.23	16.74	19.14
			0.44	0.56	0.44	0.5	0.36	0.62			5.23333	8	4.6	6.38333	7.38333	7.95			19.49	20.08	17.67	19.24	18.59	20.78	19.79	21.95	18.17	19.15	16.54	19.53
			0.44	0.56	0.46	0.72	0.44	0.64											19.1	18.69	18.37	19.94	18.37	19.37	17.95	20.08	17.17	19.16	18.33	20.95
			0.5	0.46	0.58	0.78	0.4	0.64			5.91667	8.5	5.08333	6.43333					18.37	18.82	18.22	19.68	17.35	17.78	17.75	19.87	20.03	21.47	17.39	20.68
			0.52	0.62	0.44	0.64	0.38	0.66											19.28	20.88	17.34	19.11	17.95	18.52	17.63	19.92	17.23	19.79	18.08	19.69
			0.46	0.66	0.44	0.58	0.44	0.56				6.5	4.48333	6.05					18.55	19.44	18.17	19.67	17.44	18.72	17.92	19.65	17.88	19.35	17.94	20.4
			0.5	0.7	0.44	0.54	0.5	0.64													18.19	19.21	19.75	19.85	19.34	21.28	18.9	20.2	16.99	19.72
																					19.58	19.97			17.36	18.86	19.63	21	17.33	19.28
		Fig.	Ambient		Ambient		Thermoneutrality		Thermoneutrality		½ET at 22°C		½ET at 22°C			Fig.	Ambient	Thermoneutrality	½ET at 22°C
		2F	Control		ET		Control		ET		Control		ET			2G	ET	Et	ET
		Time	Pre	Post	Pre	Post	Pre	Post	Pre	Post	Pre	Post	Pre	Post
			1.51	1.96	1.66	1.63	1.42	2.74	1.38	1.83	1.19	1.71	1.35	1.5			0.981928	1.32609	1.11111
			1.95	2.27	1.13	1.04	1.23	2.38	1.57	1.42	1.4	1.68	1.11	1.78			0.920354	0.904459	1.6036
			2.3	1.95	1.36	1.4	1.44	2.04	1.24	1.61	1.01	1.46	2.05	1.46			1.02941	1.29839	0.712195
			1.94	2.97	1.45	1.57	1.45	2.96	1.53	2.38	1.63	3.18	1.66	1.2			1.08276	1.55556	0.722892
			1.68	2.63	1.93	1.95	1.31	1.73	1.38	2.09	0.87	1.46	2.74	1.78			1.01036	1.51449	0.649635
			1.01	2.32	1.37	1.26	1.18	1.89	0.99	1.79	1.13	2.09	1.22	1.32			0.919708	1.80808	1.08197
			1.99	3.74	1.32	1.33	1.38	2.95	1.63	1.92	0.96	1.59	1.87	1.65			1.00758	1.17791	0.882353
			1.53	2.68	1.59	2.04	1.16	2.22	1.34	2.48	1.46	3.08	1.18	1.62			1.28302	1.85075	1.37288
					1.84	2.17	1.57	3.09	1.76	2.41	1.19	1.89	1.07	1.23			1.17935	1.36932	1.14953
					1.43	1.28			1.22	1.67	1.33	2.72	1.01	1.2			0.895105	1.36885	1.18812
		Fig.	Ambient					Ambient					iAUC			Fig.	Thermoneutrality					Thermoneutrality					iAUC
		2H	Con					ET					Con	ET		2I	Con					ET					Con	ET
		min	0	20	40	60	90	0	20	40	60	90				min	0	20	40	60	90	0	20	40	60	90
			8.7	13.1	12.8	9.6	8.5	7.5	15.8	8.3	10.4	8.3	23.145	34.254			5.7	15.4	9	9.2	8.6	7.4	9.6	7.3	7.8	6.9	60.056	13.622
			8.1	15.8	15.1	10.8	9.4	7.7	14.8	11.4	9.6	8	46.534	34.447			7.3	14.8	8	8.9	7.3	6.2	10.4	7.3	7.9	6	32.788	28.192
			8.4	13.3	16.3	10.3	8.3	7.4	10.5	12.4	10.5	8.8	36.885	33.483			7	11.7	8.3	7.8	7	6.7	11.5	10.7	10.5	7.3	22.751	48.678
			8.6	17.4	12.7	14.4	7.9	8.4	15.6	10.8	9	9	47.939	27.763			6.2	9.8	6.8	10.1	6.8	6.1	11.1	7.5	7.2	6.7	28.104	31.12
			7.4	15.7	11.9	10.1	7.3	7.3	14.4	10.1	9	6.9	39.328	24.905			5.6	12.9	7.7	8.4	7.7	6.7	13.5	7.8	9.5	7.9	44.331	43.325
			8.3	14.7	12.3	9.7	7.6	8.2	13.2	10.1	9.2	8.2	28.397	15.712			5.6	14.9	8	9.2	6.8	6.7	6.2	6.7	6.7	6.3	53.197	3.176
			8.7	13.8	12.7	10.1	8.2	8.8	13.2	11.1	9.5	7.2	25.588	16.388			5.4	7.3	7.7	8.6	6.8	6.7	7.6	8.2	8.2	6.5	27.1	18.232
			7.3	14.9	11.3	9.7	6.8	8.2	11.1	9.9	8.3	7.5	34.748	10.797			5.3	12.4	7.6	7.7	6.6	6.1	10.3	8.5	9.3	7.9	41.654	40.823
								6.7	9.7	11.1	8.7	8.5		28.92			5.7	8.4	9.1	9.3	7.1	5.5	17.2	10.1	9.3	7	34.796	74.288
								7.6	12.4	11	8.9	7.8		25.643								6.2	11.4	8.2	10	8.7		46.091
		Fig.	½ET at 22°C					½ET at 22°C					iAUC			Fig.	Ambient		Ambient		Thermoneutrality		Thermoneutrality		½ET at 22°C		½ET at 22°C
		2J	Con					ET					Con	ET		2K	Control		ET		Control		ET		Control		ET
		min	0	20	40	60	90	0	20	40	60	90				Min	0	20	0	20	0	20	0	20	0	20	0	20
			8.5	15.7	9.7	12.4	8.2	7.3	17.4	12.8	13.8	9.5	39.787	82.386			0.46	0.68	0.42	0.52	0.44	0.95	0.43	0.72	0.4228	0.7278	0.4393	0.5011
			6.6	17.4	12.4	10.4	8.3	8.1	15.3	13.3	10.8	8.1	68.979	51.218			0.41	0.5	0.4	0.66	0.38	1.11	0.37	1.01	0.4218	0.5258	0.4179	0.5506
			7.3	15.4	13.4	13.6	8.3	6.8	14.8	11.1	10.4	7.9	69.588	57.224			0.42	0.72	0.42	0.59	0.42	2.36	0.49	0.98	0.4116	0.5549	0.4163	0.523
			6.9	12.7	11.1	11.1	7.9	5.6	13.6	12.8	12	8.8	48.78	83.117			0.45	0.72	0.4	0.56	0.51	1.2	0.42	1.78	0.4647	0.5359	0.4059	0.4531
			6.4	13.7	10.2	9.1	8	5.3	15.1	11.4	10.1	8.3	47.79	78.409			0.47	0.74	0.44	0.63	0.4	0.89	0.48	0.99	0.44	0.5502	0.4089	0.4783
			6.4	12.1	11.5	9.8	8.8	6.2	14.1	9.9	9.4	7.7	51.372	54.302			0.46	0.61	0.41	0.72	0.39	1	0.38	0.59	0.4458	0.6451	0.3933	0.5092
			5.9	11.8	11.2	10.5	8	5	16.5	20	15.1	9.4	56.479	137.744			0.46	0.9	0.45	0.62	0.44	0.51	0.46	0.58	0.4135	0.5121	0.411	0.4598
			5.8	14.5	11	12.9	8.9	5.6	8.9	7.9	7.9	7.4	76.524	31.899			0.48	0.61	0.42	0.53	0.46	1.14	0.55	0.88	0.448	0.6243	0.4046	0.4146
			6.1	15	17.6	16.3	9.6	5.7	13	10.1	9.2	7	109.07	55.357					0.41	0.59	0.48	1.23	0.4	0.62	0.4042	0.4717	0.3893	0.466
			5.7	13.9	11.6	9.9	8.2	6	13.1	10.5	11.2	9	64.71	66.071					0.41	0.49			0.64	1.16	0.4457	0.562	0.4135	0.5081

## Sheet: Figure 3
		Fig.	Ambient			Ambient			Thermoneutrality			Thermoneutrality			½ET at 22°C			½ET at 22°C				Fig.	Ambient		Thermoneutrality		½ET at 22°C			Fig.	Ambient		Thermoneutrality		½ET at 22°C
		3A-C	Control			ET			Control			ET			Control			ET				3D	Control	ET	Control	ET	Control	ET		3E	Control	ET	Control	ET	Control	ET
		Time	0	5	10	0	5	10	0	5	10	0	5	10	0	5	10	0	5	10			25.3	32.6	10.6	26.2	15.1	28.1			39	84.6	85.7	47.5	42.5	44.7
			9.4	8.4	6.1	8	7.2	4.3	6.4	5.7	3.6	8.9	8	5.4	9.8	7.3	3.8	7.7	6.3	3.6			22.1	38.4	18.3	28.3	37.9	31.1			69.4	64.8	101.1	93.5	99.9	87.5
			8.1	7.1	4.8	9.2	8.1	4.4	7.8	6.7	3.6	7.9	6.9	3.7	8	7.3	4.3	9.1	6.1	3.3			20.5	21.8	13.2	27	25.8	40.8			58	69.6	72.4	75.4	42.1	132.2
			9.4	8.3	5.1	9.9	9	5.1	7	6.4	4.5	8.4	6.9	3.9	8.5	7.1	4.2	8.2	5.8	3.4			18.7	27.1	9.1	14.2	30.1	43			54.3	64.9	65.2	35.7	59.3	47.8
			10	8.2	5.3	10.8	8.6	5.3	7.6	6.7	4.6	7.7	7.3	3.7	8.1	6.4	4	10.4	7.7	5			16.6	23	16.8	14.2	24.8	33.5			57.9	67.3	48.4	38.5	67.5	81
			8.3	7.6	4.9	11.1	8.4	5.3	7.8	6.6	4.5	7.4	6.8	5.2	8.6	6.9	3.5	8.8	7.8	4.7			15.9	33.9	18.1	16.3	19.3	26.4			44.8	50.9	44.7	48.1	54	55.1
			8.8	8.2	4.7	11.9	8.9	6.4	9.3	7.5	4.8	9.1	7.5	5.1	9.2	7.9	5.2	9.1	7.3	4.8			17.4	27	17	22	20.5	24.9			68	41.3	39.3	67.9	56.3	81.2
			8.7	7.3	4.6	10.5	8.2	4.9	7.9	7.1	4.5	8.8	8.3	4.4	9.1	9.3	6.9	8.7	6.7	4.2			21.8	34.1	13.1	29.8	28.1	24			50	44.7	40.2	41	64.5	94.5
			8.3	7.4	4.9	10.1	7.9	4.8	8.1	6.1	3.6	9.2	6.1	4.2	9.6	7.6	4.8	9.8	7.6	4.7				17	17.1	13.2	9.4	22.5				34.5	64.3	50.5	69.4	86.2
			10.4	8.4	4.6	8.8	7.8	5.4	7.9	6.8	4.9	10.9	9.2	6.6	9.7	9.2	6.3	10.7	8.2	5.3				24.5		7.8		37.7				44.1		31.4		98.1
			11.1	8.4	5.1	10.4	9.1	5	9.2	7.9	5.6	9.2	7.5	5.3	7.6	6	4.2	10.5	8.3	5.2
			9.6	7.4	4.9	10.1	7.8	4.6	7.7	7.1	4.8	8.4	7.3	3.8
			9.6	7.1	4.8	9.3	7.1	4.1	8.6	7.1	4.3	8.2	6.3	3.7
						10.4	8.3	4.9	8	6.6	3.9	8.6	7.2	4.8
						10.3	8.3	4.7				10.3	7.9	4.3
		Fig.	Ambient		Thermoneutrality		½ET at 22°C			Fig.	Ambient		Thermoneutrality		½ET at 22°C			Fig.	Ambient		Thermoneutrality		½ET at 22°C			Fig.	Ambient		Thermoneutrality		½ET at 22°C
		3F	Control	ET	Control	ET	Control	ET		3G	Control	ET	Control	ET	Control	ET		3H	Control	ET	Control	ET	Control	ET		3I	Control	ET	Control	ET	Control	ET
			22.3	62.5	28.9	21.2	24.1	49.6			15.4	54.8	20.9	12.5	9.5	25.8			144.1	455.1	91.1	40.6					108.5	125	86.4	96.1	80.2	104.3
			17.4	49.6	29.4	36.1	17.9	34.3			19	33.2	27.3	39.9	10.7	14.6			262.1	218.8	95.7	77.2					87.5	101.1	82.9	83	101	98
			31.3	41	16.6	41.6	12	23.1			27.7	31.9	14.1	52.3	13.2	16			274	238.7	33.7	87.4					92.1	101.7	89.2	98.8	104.8	88.5
			25.5	21.7	28.6	25.3	31.2	27.1			14.4	20.9	29.8	17.8	40.7	26.9			268.1	266.6	54.4	50.5					92.2	86.5	96.2	107.3	107.1	99.5
			21.6	24.1	11.5	14.7	16.1	31.5			16.8	28.4	10.1	7.2	12.4	22.9			340.8	239.8	29.7	24.4					103.9	100.8	89.8	96.3	106.5	109.5
			16.5	23.1	16.2	16.2	11.9	18.1			7.3	25.2	14.3	10.1	4.1	14.9			191.2	196.9	57.6	29.6					104.4	105.7	86.1	106	112.2	110.9
			8.5	24.5	10.2	18.2	21.2	49.3			10.7	27.6	7.3	19.8	19.6	38.7			204.3	273.9	41.3	44.2					100.1	103.5	77.4	88.4	102.5	93.5
			8.2	31.5	14.3	17.5	20.5	24.4			7.8	16.1	11	13.8	24.3	8.7			141.4	149.4	44.8	63.7					98.9	104.9	94.2	108.1	109.5	107.1
			48.4	12.2	5.8	10.5	10.8	22.8			20.8	13.9	5.6	11.3	7.7	19.5				103.2	29.4	32.8					110.5	92.2	93.8	111.6	100.4	100.6
			17.8	16	10.3	8.1		29.1			13.9	15.6	4	5.1		18.9				191.3		33.4					104.7	120.3	93.2	93.7	106.2	88.5
			27.2	41.2	15.3	24.6					20.1	22.3	5.2	14.7													95.2	111.8	100.6	90.4
			23.9	32.6	9.4	11.8					16.2	30.1	9.2	12.7													100.7	108.9	94	85.8
				41.9	6	22.1						29	6	89.9													106.6	110.9	94.1	96.2
				30.7		10.2						26		28													114.5	113.9	88.6	99.4
																											101.7	109.5	110.4	94.9
																											102.7	110.5	103	94.5
																												120.4		99.3
																												104.6		90.2
		Fig.	Ambient		Thermoneutrality		½ET at 22°C			Fig.	Ambient		Thermoneutrality		½ET at 22°C			Fig.	Ambient		Thermoneutrality		½ET at 22°C
		3J	Control	ET	Control	ET	Control	ET		3K	Control	ET	Control	ET	Control	ET		3L	Control	ET	Control	ET	Control	ET
			303	276	370	228	228	223			223	227	347	186	218	151			45.5	31	86	79	38	36
			299	173	336	181	222	204			359	80	256	145	198	195			48	36	81	70	45	39
			342	202	302	222	239	132			240	170	227	146	158	118			50	40	86	63	37	33
			420	203	316	344	455	133			373	216	347	247	399	111			56	40	89	80	54	42
			283	284	216	222	257	210			316	218	175	158	115	190			41	37	78	82	46	38
			308	202	282	174	297	148			215	144	213	118	255	97			33	32	85	73	48	40
			467	226	285	242	188	193			376	141	264	202	154	169			51	37	82	76	36	40
			359	283	401	267	423	233			352	177	372	173	444	167			38	36	99	75	52	38
				247	328	273	250	187				250	274	209	236	138				37	90	75	40	33
				235		232	286	153				127		163	278	129						90	46

## Sheet: Figure 4
	Loading order
	No.	Type			Sample	Type											Fig.	Ambient		Thermoneutrality		½ET at 22°C			Fig.	Ambient		Thermoneutrality		½ET at 22°C			Fig.	Ambient		Thermoneutrality		½ET at 22°C
	1	22 - control			1	½ET - Con											4A	Control	ET	Control	ET	Control	ET		4B	Control	ET	Control	ET	Control	ET		4C	Control	ET	Control	ET	Control	ET
	2	22 - control			2	½ET - Con												0.146288	1.50352	0.834565	0.649455	0.957578	1.00833			0.806937	1.61668	1.01592	1.13901	0.781755	0.862697			1.25526	1.44473	0.998857	1.3898	1.12403	1.04177
	3	22 - ET			3	½ET												0.168909	1.07722	0.443886	0.459214	1.16615	1.16024			0.798579	0.850886	0.487717	0.899118	1.15506	0.915135			1.15311	1.27692	1.2629	1.28896	1.10832	1.08804
	4	22 - ET			4	½ET												0.571093	4.90746	1.15034	1.27247	1.04667	1.38749			0.901802	2.11593	1.88271	1.78406	0.743569	1.05972			1.08924	1.23083	0.846513	1.0462	1.07704	1.11791
	5	30 - control			5	½ET - Con												1.16867	0.957457	1.03552	1.21569	1.18811	1.4208			0.815615	1.86353	1.27005	1.81802	1.10095	1.75659			0.96533	0.95628	0.964908	1.1673	1.262	1.4167
	6	30 - control			6	½ET - Con												1.21098	2.74389	1.6727	1.57084	0.76118	1.30985			1.39656	2.17033	1.2997	1.15631	0.734301	1.60093			1.1312	1.05937	0.417883	0.69762	0.785349	0.819371
	7	30 - ET			7	½ET												1.45511	2.53344	1.39394	2.06668	1.12667	1.60213			1.03103	2.04969	0.987441	1.62829	1.1296	1.94865			1.00879	1.12801	0.723172	0.803072	1.04657	0.647484
	8	30 - ET			8	½ET												1.39359	2.13065	1.0524	1.32433	0.927366	1.26136			1.25265	1.88543	1.37184	1.13764	0.952755	1.53594			0.698262	0.89412	0.736776	0.721183	1.0035	1.02701
	9	22 - control		representative blots	9	½ET - Con												1.88536	3.97002	0.843923	1.67312	1.09722	1.122			0.996828	1.5181	1.13949	1.45122	1.23444	1.68292			0.698804	0.817839	0.565909	1.52486	1.0077	0.948598
	10	22 - control			10	½ET - Con													1.47027	0.99607	0.870635	0.798743	1.35191				0.770255	0.666172	0.880715	1.14651	1.87622				1.2804	1.10418	0.922077	0.820982	1.04503
	11	22 - ET			11	½ET													2.12877		0.676827	0.93032	1.57594				1.36345		0.873203	1.02106	1.31162				1.25436		0.991545	0.764506	1.26496
	12	22 - ET			12	½ET
	13	30 - control			13	½ET - Con											Blots								Blots								Blots
	14	30 - control			14	½ET - Con
	15	30 - ET			15	½ET
	16	30 - ET			16	½ET
	17	22 - control			17	½ET - Con
	18	22 - control			18	½ET - Con
	19	22 - ET			19	½ET
	20	22 - ET			20	½ET
	21	30 - control
	22	30 - control
	23	30 - ET
	24	30 - ET
representative blots	25	22 - control
	26	22 - control
	27	22 - ET
	28	22 - ET
	29	30 - control
	30	30 - control
	31	30 - ET
	32	30 - ET
	33	22 - ET
	34	22 - ET
	35	30 - control
	36	30 - ET
	37	30 - ET
	Fig.	Ambient		Thermoneutrality		½ET at 22°C			Fig.	Ambient		Thermoneutrality		½ET at 22°C			Fig.	Ambient		Thermoneutrality		½ET at 22°C			Fig.	Ambient		Thermoneutrality		½ET at 22°C			Fig.	Ambient		Thermoneutrality		½ET at 22°C
	4E	Control	ET	Control	ET	Control	ET		4F	Control	ET	Control	ET	Control	ET		4G	Control	ET	Control	ET	Control	ET		4H	Control	ET	Control	ET	Control	ET		4I	Control	ET	Control	ET	Control	ET
		1.25485	2.28504	1.21643	0.874756	1.28883	1.05412			1.27076	1.40786	0.918478	1.3341	1.34311	1.28776			0.139466	3.37085	0.782093	2.44969	1.06993	1.53176			1.33259	1.98565	0.858854	1.42845	1.67455	0.851715			0.904387	1.68121	1.17627	1.13558	1.11722	1.20688
		1.02047	1.54336	0.444963	0.851078	1.44032	1.26175			0.871611	1.1535	0.860787	0.918654	1.41737	1.05149			0.0325201	1.49166	0.237175	0.753961	2.33188	2.78764			1.14406	1.39739	0.817189	1.15567	1.50177	0.874162			0.902923	1.35343	0.624184	0.692302	1.56009	1.34036
		0.685517	2.35652	0.782519	1.30114	0.800356	1.41782			1.06173	2.26502	1.04675	1.93864	0.583879	1.48747			0.798591	3.36137	1.46095	2.56022	1.03845	2.66991			1.11708	1.52242	0.652745	1.19689	0.55178	1.06833			0.643972	1.53547	0.975559	1.61475	0.914602	1.55833
		1.03909	1.04014	0.679245	1.51559	1.02875	1.71797			0.943127	1.46187	1.35575	1.54392	1.40304	1.48793			0.788357	2.06515	0.572358	1.75169	2.83256	6.0215			0.81483	0.970328	0.705242	1.14045	0.837125	1.7622			0.759894	1.44908	1.1013	1.31002	1.51832	1.77655
		1.50929	2.05731	1.03583	1.40051	0.866832	1.64974			1.07964	1.90391	1.08794	1.15653	0.793917	1.74418			2.19756	3.5556	1.53637	0.882924	0.47726	3.76625			1.12253	1.58922	0.364805	0.699017	1.03947	1.88896			1.3624	1.89312	1.28614	1.35307	1.04863	1.51909
		1.225	1.72116	1.23108	1.05947	1.53628	2.34274			1.08361	1.36867	0.908851	1.89444	0.991013	2.20363			0.872015	2.72734	0.822019	1.68367	2.02108	4.76611			0.931708	1.23057	0.549336	0.912236	1.23496	2.98314			1.165	1.90003	1.01852	1.45652	1.21439	2.1033
		0.653199	1.20147	0.945002	0.666663	0.554277	1.46137			1.0747	0.612665	0.849189	1.13491	0.434701	1.24288			1.46822	3.44189	1.49291	2.40501	-0.0802984	1.24962			0.719794	0.938396	0.73928	0.930205	0.370532	1.50305			1.21495	1.94381	1.12176	1.28233	0.30957	1.33866
		0.612587	2.72785	0.795762	0.792594	0.697615	1.61675			0.614821	1.4195	0.866104	1.08846	1.07146	1.11726			1.70326	6.04955	1.40817	3.06309	0.37393	1.97528			0.817405	1.4011	0.672333	1.55041	0.829627	1.59992			1.04647	2.66737	1.06563	1.18766	0.797179	1.18701
			1.95869	0.695332	1.29363	1.10341	1.83662				1.70655	0.976183	1.7102	1.20639	1.51309				1.59245	1.06037	1.85797	0.0696891	2.25821				1.48844	1.19584	1.10638	1.28162	1.67268				1.30064	0.965655	1.31824	0.829598	1.43351
			2.25848		0.710215	0.683325	1.70663				2.9476		1.07275	0.755119	1.26152				3.26938		1.58338	-0.134486	3.08521				1.37633		1.1467	0.678568	2.06913				1.77807		0.891298	0.690395	1.56438
	Blots								Blots								Blots								Blots								Blots

## Sheet: Figure 5
																												Hexokinase II								GLUT4								Pyrovate dehydrogenase
	iWAT														BAT										Fig.	Ambient		Thermoneutrality		½ET at 22°C			Fig.	Ambient		Thermoneutrality		½ET at 22°C			Fig.	Ambient		Thermoneutrality		½ET at 22°C
																									5A	Control	ET	Control	ET	Control	ET		5A	Control	ET	Control	ET	Control	ET		5A	Control	ET	Control	ET	Control	ET
																										1.74596	2.05021	0.560469	1.62633	1.36583	1.61237			1.42077	2.01278	0.68605	1.0468	0.783009	0.903266			2.14652	1.80395	0.291752	1.50616	0.857406	0.437659
	Loading order														Loading order											1.66005	0.492807	2.22755	2.06054	2.77804	1.89134			0.890642	1.03146	1.10131	2.97013	1.25753	1.16625			2.33829	0.700606	1.74005	1.41269	2.69681	1.63929
	No.	Type			Sample	Type									No.	Type										0.943276	1.74207	1.0265	1.50942	1.18925	0.610043			0.874084	1.26342	1.47309	2.50558	0.790959	1.21268			0.661596	1.85515	0.614729	1.58912	0.441248	0.41564
	1	22 - control			1	½ET - Con								representative blots	1	22- control										0.80468	2.67421	0.982637	2.18157	0.576376	0.91006			1.17771	1.28953	1.44567	1.44177	0.86122	1.88486			0.691901	2.52685	0.635019	1.70659	0.150205	1.8745
	2	22 - control			2	½ET - Con									2	22 - control										0.996516	1.16837	1.21028	0.963513	1.23458	1.29342			1.20116	1.92856	1.57089	1.63075	1.53152	2.23006			1.13305	1.3012	1.08993	0.723014	2.02882	3.23397
	3	22 - ET			3	½ET									3	22 - ET										0.315586	2.86345	1.77739	0.863453	0.107413	1.29609			1.33702	3.87922	1.70779	1.06892	1.09463	1.1464			0.31543	3.25534	1.04137	0.5156	0.497574	1.28533
	4	22 - ET			4	½ET									4	22-ET										0.37306	3.67266	1.08814	2.52552	0.562845	1.14621			0.449489	1.63927	1.59345	2.14527	1.10819	1.16362			0.193574	2.58244	0.587056	1.7816	0.948602	2.17476
	5	30 - control			5	½ET - Con									5	30 - Control										1.16087	1.82834	0.484663	2.86051	0.504044	1.07147			0.649128	2.03889	0.518888	2.79889	0.792627	0.766795			0.519642	1.34743	0.096464	1.82603	0.450998	1.19357
	6	30 - control			6	½ET - Con									6	30 - Control											1.78461	1.54298	1.93651	1.07959	0.606233				3.10315	1.28518	1.86715	0.868074	0.906934				1.83602	0.860516	1.52211	0.946569	1.42141
	7	30 - ET			7	½ET									7	30 - ET											2.2931		0.550508	0.602031	0.529374				2.47842		1.25865	0.912244	1.06352				2.19216		0.424224	0.981774	1.88845
	8	30 - ET			8	½ET									8	30 - ET
	9	22 - control		representative blots	9	½ET - Con									9	22- control									Blots								Blots								Blots
	10	22 - control			10	½ET - Con									10	22 - control
	11	22 - ET			11	½ET									11	22 - ET
	12	22 - ET			12	½ET									12	22-ET
	13	30 - control			13	½ET - Con									13	30 - Control
	14	30 - control			14	½ET - Con									14	30 - Control
	15	30 - ET			15	½ET									15	30 - ET
	16	30 - ET			16	½ET									16	30 - ET
	17	22 - control			17	½ET - Con									17	22- control
	18	22 - control			18	½ET - Con									18	22-ET
	19	22 - ET			19	½ET									19	30 - Control
	20	22 - ET			20	½ET									20	30 - ET
	21	30 - control													21	22- control
	22	30 - control													22	22 - control
	23	30 - ET													23	22 - ET
	24	30 - ET													24	22-ET
representative blots	25	22 - control													25	30 - Control
	26	22 - control													26	30 - ET
	27	22 - ET													27	30 - ET
	28	22 - ET													28	22- control
	29	30 - control													29	22 - control
	30	30 - control													30	22 - ET
	31	30 - ET													31	22-ET
	32	30 - ET													32	30 - Control
	33	22 - ET													33	30 - Control
	34	22 - ET													34	30 - ET
	35	30 - control													35	30 - ET
	36	30 - ET													36	22- control
	37	30 - ET													37	22-ET
															38	30 - Control
															39	30 - ET
				Hexokinase II								GLUT4								Pyrovate dehydrogenase
	Fig.	Ambient		Thermoneutrality		½ET at 22°C			Fig.	Ambient		Thermoneutrality		½ET at 22°C			Fig.	Ambient		Thermoneutrality		½ET at 22°C
	5B	Control	ET	Control	ET	Control	ET		5B	Control	ET	Control	ET	Control	ET		5B	Control	ET	Control	ET	Control	ET
		1.43106	1.86267	0.0784811	0.259376					1.07336	1.1504	0.863967	0.954995					1.06959	1.14213	0.582791	0.877772
		1.31192	1.61344	0.230995	0.1623					1.09486	0.846548	0.911043	0.82528					1.10897	1.18599	0.88645	0.797837
		0.882627	0.779274	0.114049	0.0328404					0.739942	0.980784	0.91234	0.705007					1.01218	1.07606	0.917876	0.56365
		1.6526	1.54343	0.00189195	0.060665					1.08177	0.84737	0.63249	0.592249					1.30517	1.29731	0.553342	0.633444
		0.784805	1.11561	0.0145956	0.10034					0.70381	0.520587	0.360762	0.89934					0.76071	0.800205	0.401184	0.631873
		0.878176	1.52959	0.394965	0.205175					1.04237	1.36593	0.692466	0.667171					0.884729	0.915946	0.780498	0.754782
		0.764314	1.28497	0.21263	0.127282					1.40062	1.2985	0.744195	0.585667					1.0714	1.05866	0.882193	0.701589
		0.83145	1.75056	0.0664588	0.21263					0.685697	1.12437	1.11286	0.744195					0.886281	1.06843	0.608294	0.882193
		0.46305	1.60942		0.0664588					1.17757	0.863585		1.11286					0.90098	1.1136		0.608294
	Blots								Blots								Blots
				Complex 1								Complex 2							Complex 3									Complex 4								Complex 5								UCP1
	Fig.	Ambient		Thermoneutrality		½ET at 22°C			Fig.	Ambient		Thermoneutrality		½ET at 22°C			Fig.	Ambient		Thermoneutrality		½ET at 22°C			Fig.	Ambient		Thermoneutrality		½ET at 22°C			Fig.	Ambient		Thermoneutrality		½ET at 22°C			Fig.	Ambient		Thermoneutrality		½ET at 22°C
	5C	Control	ET	Control	ET	Control	ET		5C	Control	ET	Control	ET	Control	ET		5C	Control	ET	Control	ET	Control	ET		5C	Control	ET	Control	ET	Control	ET		5C	Control	ET	Control	ET	Control	ET		5C	Control	ET	Control	ET	Control	ET
		0.249016	6.76098	0.688196	0.565861	1.36995	0.943396			1.86878	2.21081	0.541582	2.27124	1.2947	1.24668			2.44325	1.52423	0.364642	1.76586	1.01503	0.6734			1.42971	1.67435	0.657942	0.887626	0.61615	0.809055			2.00702	1.27394	0.766117	2.03719	0.594104	0.785286			1.89569	3.0796	-0.0903232	1.15321	0.4398	1.34077
		0.0380982	2.05145	0.537743	5.18283	5.42497	0.360543			2.15788	1.26982	1.33314	1.74962	2.29514	1.96448			2.6134	0.770318	1.89643	1.13473	3.55094	1.89812			1.17586	1.14274	0.986925	1.35754	1.71242	1.37752			1.85691	0.663581	1.57323	1.18357	2.23602	1.01247			2.63645	0.648206	2.81808	2.216	3.92454	2.63573
		2.83462	0.669933	0.0250508	1.8537	0.609786	0.356077			0.816867	1.1163	0.888207	1.49888	1.69407	1.10149			0.429385	2.09172	0.264792	0.451636	0.643662	0.84555			0.988811	1.60296	0.764834	1.70544	0.993037	1.00611			0.696357	1.79037	0.530523	0.837034	0.76312	0.595918			1.26362	1.77367	0.540142	1.70069	1.2254	1.15723
		2.86558	0.860182	0.411924	0.761835	0.0916907	1.67644			0.515532	2.55678	0.684565	1.12101	0.772215	2.11418			0.388074	2.29434	0.534427	1.73794	0.470689	4.21828			1.26995	1.75622	0.995167	1.3727	0.568604	1.93599			0.701066	1.30829	0.503705	1.15232	0.498719	1.15562			0.859884	0.807272	0.516908	1.59495	0.624097	3.81931
		0.348969	4.49607	0.169444	0.941113	0.536007	2.89414			0.876245	1.59119	1.59377	0.884118	0.916089	2.14518			1.0151	0.857433	1.094	0.663216	2.41163	2.85522			1.23352	1.69469	1.04072	0.903904	1.23188	2.07015			0.93052	0.612284	1.56227	0.677972	1.00766	1.6197			0.413945	1.89412	0.394259	0.697671	2.11506	2.25458
		0.805969	15.6501	0.331654	2.69516	0.418293	1.53002			0.762067	2.8344	1.55002	1.08469	0.639021	1.35755			0.284313	2.1469	1.11305	0.414971	0.191684	1.64135			0.936919	3.10062	1.33718	0.795302	0.911371	0.650653			0.672749	1.69079	0.976204	0.705213	0.485215	1.1363			0.401586	5.6241	1.00205	0.523248	0.0728567	0.394293
		0.455766	9.97072	1.23846	0.382404	0.584225	1.49853			0.456812	1.39133	0.506848	1.47366	0.775816	1.23491			0.236167	1.60957	0.058299	1.30283	0.380975	2.94799			0.491713	1.51791	1.12489	1.15988	0.833653	1.17338			0.511694	1.40237	0.315104	0.748817	1.16473	2.51836			0.304122	2.32678	0.638167	1.03475	0.132229	2.24633
		0.40198	3.39643	-0.0869764	1.97578	0.17687	2.21683			0.545822	1.46579	0.286383	1.74395	0.205219	0.721831			0.590308	0.417736	0.247121	0.502651	-0.0208104	1.73668			0.473517	1.71403	0.664461	1.4263	0.629309	1.51531			0.623686	0.953966	0.322173	0.657053	0.545341	0.704745			0.224701	1.18624	0.25197	1.52886	0.247891	1.57184
			7.55903	0.268176	0.311647	0.286155	1.20773				1.75959	1.41337	2.69496	0.574693	1.31544				1.44709	0.936468	1.86683	0.396326	1.61662				1.97908	0.637784	1.87275	1.30629	1.15459				0.596418	0.754606	1.40873	1.2065	1.95198				0.955602	0.00659961	0.683574	1.10013	0.654874
			7.5182		0.461165	0.502053	1.54076				2.33622		0.521332	0.833034	1.5293				1.46912		0.916215	0.959868	2.43607				1.73295		1.27741	1.19728	1.45896				0.6619		0.803098	1.4986	2.59449				1.26764		0.246901	0.11799	0.86459
	Blots								Blots								Blots								Blots								Blots								Blots
				Complex 1								Complex 2							Complex 3									Complex 4								Complex 5								UCP1
	Fig.	Ambient		Thermoneutrality		½ET at 22°C			Fig.	Ambient		Thermoneutrality		½ET at 22°C			Fig.	Ambient		Thermoneutrality		½ET at 22°C			Fig.	Ambient		Thermoneutrality		½ET at 22°C			Fig.	Ambient		Thermoneutrality		½ET at 22°C			Fig.	Ambient		Thermoneutrality		½ET at 22°C
	5D	Control	ET	Control	ET	Control	ET		5D	Control	ET	Control	ET	Control	ET		5D	Control	ET	Control	ET	Control	ET		5D	Control	ET	Control	ET	Control	ET		5D	Control	ET	Control	ET	Control	ET		5D	Control	ET	Control	ET	Control	ET
		1.34836	0.76474	0.248751	0.678048					1.22689	1.41512	0.502422	0.778272					0.995941	1.17309	1.08607	1.48092					1.13696	0.950634	0.900871	1.50007					1.42218	0.80907	-0.0968732	1.01747					1.34223	1.12283	0.0735082	0.0868707
		1.26259	1.0044	0.677293	0.334318					1.38869	1.51579	0.772242	0.539364					1.14375	1.23918	1.26419	1.07418					1.10127	1.19312	1.51328	1.09764					0.807298	0.656937	0.763445	1.04699					1.14587	1.24165	0.124789	0.071256
		0.726149	0.928032	0.118035	0.110552					0.80858	1.43509	0.293666	0.210313					0.824649	1.47193	1.05503	0.706564					1.01138	1.33826	1.03007	0.794733					0.74479	1.23234	1.14146	0.230158					1.15917	0.879132	0.0473539	0.0672524
		1.28775	1.59448	0.089367	0.381327					1.61795	1.25312	0.207205	0.277298					1.09484	1.61046	0.622573	1.38879					1.14683	1.37469	0.710228	1.18211					0.82009	0.607766	0.471694	0.488212					0.984637	1.15436	0.0459905	0.0720742
		0.941484	0.982817	0.0108693	0.194178					0.899801	0.889249	0.0887756	0.391795					0.743383	0.878193	0.332218	1.22901					0.91622	1.00164	0.458539	1.01151					1.88435	1.56436	0.150957	0.725885					0.834162	0.80265	0.0287589	0.0917074
		0.920323	0.959939	0.278255	0.325563					0.788795	0.916322	0.317742	0.301556					0.995531	1.09407	1.19076	1.48159					0.921514	0.95373	0.758829	1.01708					0.78097	1.24631	0.856525	1.74692					0.9474	1.01124	0.183944	0.084222
		0.958798	1.16071	0.248298	0.474053					0.977796	1.45137	0.315014	0.601445					1.05401	1.33787	1.34176	1.16533					0.860451	1.05965	1.0094	0.959434					1.11322	0.738051	0.813318	0.992956					0.830422	1.00312	0.0462136	0.0593023
		0.95533	1.32471	0.147264	0.248298					0.89587	0.661408	0.214348	0.315014					1.06416	1.13641	0.90043	1.34176					0.944518	0.689496	0.906848	1.0094					0.936623	1.00332	0.774261	0.813318					0.895925	1.13511	0.0660795	0.0462136
		0.599215	1.27907		0.147264					0.395632	1.17301		0.214348					1.08374	1.22081		0.90043					0.960856	0.979041		0.906848					0.490477	1.40291		0.774261					0.860181	1.25516		0.0660795
	Blots								Blots								Blots								Blots								Blots								Blots

## Sheet: Figur 6
																			OTU	Test-Statistic	P	FDR_P	Bonferroni_P	30.control_mean	22.control_mean	taxonomy	fold	foldLOG	–log10(pvalue)	OBS					OTU	Test-Statistic	P	FDR_P	Bonferroni_P	22.ET_mean	22.control_mean	taxonomy	fold	foldLOG	–log10(pvalue)	OBS
	Fig.																Fig.		zOTU_572	8.48662	4.13045e-07	0.000669339	0.00133868	236.444	0.125	k__Bacteria; p__Firmicutes; c__Clostridia; o__Clostridiales; f__Lachnospiraceae; g__DQ815728; s__DQ815728	1891.56	3.27682	3.17435	UP			Fig.		zOTU_95	-6.57038	6.44e-06	0.00522112	0.0208845	45.3	473.875	k__Bacteria; p__Bacteroidetes; c__Bacteroidia; o__Bacteroidales; f__Muribaculaceae; g__PAC001472; s__PAC001472	0.0955948	-1.01957	2.28224	DOWN			Fig.
	6A		OTU	Test-Statistic	P	FDR_P	Bonferroni_P	30.control_mean	22.control_mean	taxonomy	fold	foldLOG	–log10(pvalue)	OBS			6B		zOTU_534	8.8226	2.52843e-07	0.000669339	0.000819465	277	0.001	k__Bacteria; p__Firmicutes; c__Clostridia; o__Clostridiales; f__Lachnospiraceae; g__DQ815728; s__DQ815728	277000	5.44248	3.17435	UP			6C		zOTU_81	-6.77811	4.44e-06	0.00522112	0.0143757	52.1	533.25	k__Bacteria; p__Bacteroidetes; c__Bacteroidia; o__Bacteroidales; f__Muribaculaceae; g__PAC001472; s__PAC001472	0.0977028	-1.01009	2.28224	DOWN			6D
																			zOTU_655	7.54583	1.75529e-06	0.0018963	0.0056889	190	0.001	k__Bacteria; p__Firmicutes; c__Clostridia; o__Clostridiales; f__Lachnospiraceae; g__DQ815728; s__DQ815728	190000	5.27875	2.72209	UP					zOTU_74	-7.27787	1.85e-06	0.00522112	0.00599608	50.6	579.25	k__Bacteria; p__Bacteroidetes; c__Bacteroidia; o__Bacteroidales; f__Muribaculaceae; g__PAC001472; s__PAC001472	0.0873543	-1.05872	2.28224	DOWN
																			zOTU_593	7.36108	2.36299e-06	0.00191462	0.00765846	228.556	0.25	k__Bacteria; p__Firmicutes; c__Clostridia; o__Clostridiales; f__Lachnospiraceae; g__DQ815728; s__DQ815728	914.222	2.96105	2.71792	UP					zOTU_56	-6.63173	5.77e-06	0.00522112	0.0186921	65.8	684.875	k__Bacteria; p__Bacteroidetes; c__Bacteroidia; o__Bacteroidales; f__Muribaculaceae; g__PAC001472; s__PAC001472	0.0960759	-1.01739	2.28224	DOWN
																			zOTU_200	5.74919	3.84328e-05	0.0186765	0.124561	578	202.125	k__Bacteria; p__Bacteroidetes; c__Bacteroidia; o__Bacteroidales; f__Muribaculaceae; g__PAC001472; s__PAC001472	2.85962	0.456308	1.72871	UP					zOTU_1715	-4.35169	0.000494476	0.153672	1	0.001	0.875	k__Bacteria; p__Actinobacteria; c__Coriobacteriia; o__Coriobacteriales; f__Coriobacteriaceae; g__Enterorhabdus; s__PAC001730	0.00114286	-2.94201	0.813406	DOWN
																			zOTU_167	5.75273	3.81834e-05	0.0186765	0.123752	699.444	248.25	k__Bacteria; p__Bacteroidetes; c__Bacteroidia; o__Bacteroidales; f__Muribaculaceae; g__PAC001472; s__PAC001472	2.8175	0.449864	1.72871	UP					zOTU_2852	-3.83333	0.00146595	0.153672	1	0.1	1.25	k__Bacteria; p__Firmicutes; c__Clostridia; o__Clostridiales; f__Ruminococcaceae; g__FJ880790; s__FJ880790	0.08	-1.09691	0.813406
																			zOTU_135	5.72293	4.03379e-05	0.0186765	0.130735	812.333	297.625	k__Bacteria; p__Bacteroidetes; c__Bacteroidia; o__Bacteroidales; f__Muribaculaceae; g__PAC001472; s__PAC001472	2.72939	0.436065	1.72871	UP					zOTU_2192	4.17286	0.00071813	0.153672	1	14.6	6.375	k__Bacteria; p__Bacteroidetes; c__Bacteroidia; o__Bacteroidales	2.2902	0.359873	0.813406
																			zOTU_181	5.58559	5.20312e-05	0.0210792	0.168633	649.222	226.125	k__Bacteria; p__Bacteroidetes; c__Bacteroidia; o__Bacteroidales; f__Muribaculaceae; g__PAC001472; s__PAC001472	2.87108	0.458045	1.67615	UP					zOTU_323	-3.96787	0.00110417	0.153672	1	1.9	9.125	k__Bacteria; p__Firmicutes; c__Erysipelotrichi; o__Erysipelotrichales; f__Erysipelotrichaceae; g__ASTB	0.208219	-0.681479	0.813406
																			zOTU_1528	5.42815	6.98778e-05	0.0248466	0.226474	21.8889	2	k__Bacteria; p__Bacteroidetes; c__Bacteroidia; o__Bacteroidales; f__Bacteroidaceae; g__Bacteroides; s__Bacteroides uniformis	10.9444	1.03919	1.60473	UP					zOTU_1127	-4.28136	0.00057248	0.153672	1	3.7	12.25	k__Bacteria; p__Bacteroidetes; c__Bacteroidia; o__Bacteroidales; f__Rikenellaceae; g__Alistipes; s__Alistipes finegoldii	0.302041	-0.519934	0.813406
																			zOTU_852	5.28288	9.19962e-05	0.0248466	0.29816	75	9.5	k__Bacteria; p__Bacteroidetes; c__Bacteroidia; o__Bacteroidales; f__Bacteroidaceae; g__Bacteroides; s__Bacteroides uniformis	7.89474	0.897338	1.60473	UP					zOTU_1150	-3.86336	0.00137601	0.153672	1	1.9	12.375	k__Bacteria; p__Bacteroidetes; c__Bacteroidia; o__Bacteroidales; f__Rikenellaceae; g__Alistipes; s__Alistipes finegoldii	0.153535	-0.813792	0.813406
																			zOTU_812	5.35782	7.98003e-05	0.0248466	0.258633	86.2222	10.375	k__Bacteria; p__Bacteroidetes; c__Bacteroidia; o__Bacteroidales; f__Bacteroidaceae; g__Bacteroides; s__Bacteroides uniformis	8.31058	0.919631	1.60473	UP					zOTU_1183	-3.85434	0.00140242	0.153672	1	3	12.5	k__Bacteria; p__Bacteroidetes; c__Bacteroidia; o__Bacteroidales; f__Rikenellaceae; g__Alistipes; s__Alistipes finegoldii	0.24	-0.619789	0.813406
																			zOTU_754	5.30531	8.81558e-05	0.0248466	0.285713	94.3333	14.125	k__Bacteria; p__Bacteroidetes; c__Bacteroidia; o__Bacteroidales; f__Porphyromonadaceae; g__Parabacteroides	6.67847	0.824677	1.60473	UP					zOTU_2155	-3.78608	0.0016196	0.153672	1	0.001	15.125	k__Bacteria; p__Bacteroidetes; c__Bacteroidia; o__Bacteroidales; f__Muribaculaceae	6.61157e-05	-4.1797	0.813406
																			zOTU_1398	5.03812	0.000147105	0.0267456	0.476766	26.5556	3.75	k__Bacteria; p__Bacteroidetes; c__Bacteroidia; o__Bacteroidales; f__Bacteroidaceae; g__Bacteroides; s__Bacteroides uniformis	7.08148	0.850124	1.57275	UP					zOTU_895	-3.80465	0.00155737	0.153672	1	0.001	41	k__Bacteria; p__Bacteroidetes; c__Bacteroidia; o__Bacteroidales; f__Muribaculaceae	2.43902e-05	-4.61278	0.813406
																			zOTU_1110	5.05119	0.000143437	0.0267456	0.46488	43.7778	9	k__Bacteria; p__Firmicutes; c__Clostridia; o__Clostridiales; f__Ruminococcaceae; g__Pseudoflavonifractor	4.8642	0.687011	1.57275	UP					zOTU_859	-4.46142	0.000393755	0.153672	1	0.001	45.125	k__Bacteria; p__Bacteroidetes; c__Bacteroidia; o__Bacteroidales; f__Muribaculaceae	2.21607e-05	-4.65442	0.813406
																			zOTU_1015	5.06255	0.000140325	0.0267456	0.454794	52.3333	10.375	k__Bacteria; p__Firmicutes; c__Clostridia; o__Clostridiales; f__Ruminococcaceae; g__Pseudoflavonifractor	5.04418	0.70279	1.57275	UP					zOTU_835	-3.82825	0.00148175	0.153672	1	0.001	48.75	k__Bacteria; p__Bacteroidetes; c__Bacteroidia; o__Bacteroidales; f__Muribaculaceae	2.05128e-05	-4.68797	0.813406
																			zOTU_892	4.95358	0.000173297	0.0267456	0.561657	84.1111	10.5	k__Bacteria; p__Bacteroidetes; c__Bacteroidia; o__Bacteroidales; f__Porphyromonadaceae; g__Parabacteroides	8.01058	0.903664	1.57275	UP					zOTU_433	3.77134	0.00167079	0.153672	1	215.3	52.5	k__Bacteria; p__Bacteroidetes; c__Bacteroidia; o__Bacteroidales; f__Muribaculaceae; g__PAC000198; s__PAC001075	4.10095	0.612885	0.813406
																			zOTU_737	5.14588	0.000119528	0.0267456	0.387391	107.667	13.5	k__Bacteria; p__Bacteroidetes; c__Bacteroidia; o__Bacteroidales; f__Bacteroidaceae; g__Bacteroides; s__Bacteroides uniformis	7.97531	0.901747	1.57275	UP					zOTU_769	-4.0927	0.000849471	0.153672	1	0.001	56.875	k__Bacteria; p__Bacteroidetes; c__Bacteroidia; o__Bacteroidales; f__Muribaculaceae	1.75824e-05	-4.75492	0.813406
	sample_alias	instrument_model	library_source	library_selection	library_strategy	insert_size	forward_file_name	forward_file_md5	reverse_file_name	reverse_file_md5	Accession	Run	Temperature	treatment	code				zOTU_95	5.16082	0.000116151	0.0267456	0.376445	1144.56	473.875	k__Bacteria; p__Bacteroidetes; c__Bacteroidia; o__Bacteroidales; f__Muribaculaceae; g__PAC001472; s__PAC001472	2.41531	0.382973	1.57275	UP					zOTU_1422	4.46584	0.000390168	0.153672	1	197.4	112	k__Bacteria; p__Bacteroidetes; c__Bacteroidia; o__Bacteroidales; f__Muribaculaceae	1.7625	0.246129	0.813406
	Thermo_1	Illumina NextSeq 500	GENOMIC	PCR	AMPLICON	190	NXT039_LYK_001_S125_R1.fastq.gz	6331b2270b0ae5e730a16d77c79e8ae9	NXT039_LYK_001_S125_R2.fastq.gz	ba19ecd243215b2072a54edff09969c8	ERS3919864 (SAMEA6119607)	ONE	22	control	22.control				zOTU_81	5.03251	0.00014871	0.0267456	0.481969	1297.67	533.25	k__Bacteria; p__Bacteroidetes; c__Bacteroidia; o__Bacteroidales; f__Muribaculaceae; g__PAC001472; s__PAC001472	2.43351	0.386232	1.57275	UP					zOTU_1349	3.79297	0.00159623	0.153672	1	240	148.625	k__Bacteria; p__Bacteroidetes; c__Bacteroidia; o__Bacteroidales; f__Muribaculaceae	1.6148	0.208119	0.813406
	Thermo_2	Illumina NextSeq 500	GENOMIC	PCR	AMPLICON	190	NXT039_LYK_002_S126_R1.fastq.gz	726baded6720b8517de6e50cc24c2668	NXT039_LYK_002_S126_R2.fastq.gz	2852332fc452d1aa5005c782c4e040ce	ERS3919865 (SAMEA6119608)	ONE	22	control	22.control				zOTU_74	4.95978	0.000171222	0.0267456	0.554932	1373.33	579.25	k__Bacteria; p__Bacteroidetes; c__Bacteroidia; o__Bacteroidales; f__Muribaculaceae; g__PAC001472; s__PAC001472	2.37088	0.37491	1.57275	UP					zOTU_300	-3.92065	0.00121957	0.153672	1	39.8	190.125	k__Bacteria; p__Bacteroidetes; c__Bacteroidia; o__Bacteroidales; f__Muribaculaceae	0.209336	-0.679156	0.813406
	Thermo_3	Illumina NextSeq 500	GENOMIC	PCR	AMPLICON	190	NXT039_LYK_003_S127_R1.fastq.gz	b397ad6c4420bbc1a294a5b2133268db	NXT039_LYK_003_S127_R2.fastq.gz	4e1de7688a5589ee2e9cf5cd9f823981	ERS3919866 (SAMEA6119609)	ONE	22	ET	22.ET				zOTU_56	4.9674	0.000168708	0.0267456	0.546782	1663.33	684.875	k__Bacteria; p__Bacteroidetes; c__Bacteroidia; o__Bacteroidales; f__Muribaculaceae; g__PAC001472; s__PAC001472	2.42867	0.385368	1.57275	UP					zOTU_249	-3.87809	0.00133396	0.153672	1	29.4	194.875	k__Bacteria; p__Firmicutes; c__Erysipelotrichi; o__Erysipelotrichales; f__Erysipelotrichaceae; g__ASTB; s__EF603857	0.150866	-0.821409	0.813406
	Thermo_4	Illumina NextSeq 500	GENOMIC	PCR	AMPLICON	190	NXT039_LYK_004_S128_R1.fastq.gz	15d7f44e32870ed334413f8b48368a68	NXT039_LYK_004_S128_R2.fastq.gz	d807f6ebff9e7e63cbd6b089e56e451b	ERS3919867 (SAMEA6119610)	ONE	22	ET	22.ET				zOTU_917	4.91375	0.000187261	0.027587	0.606914	66.5556	8.5	k__Bacteria; p__Bacteroidetes; c__Bacteroidia; o__Bacteroidales; f__Bacteroidaceae; g__Bacteroides; s__Bacteroides uniformis	7.83007	0.893765	1.5593	UP					zOTU_200	-3.91893	0.00122398	0.153672	1	52.6	202.125	k__Bacteria; p__Bacteroidetes; c__Bacteroidia; o__Bacteroidales; f__Muribaculaceae; g__PAC001472; s__PAC001472	0.260235	-0.584634	0.813406
	Thermo_5	Illumina NextSeq 500	GENOMIC	PCR	AMPLICON	190	NXT039_LYK_005_S129_R1.fastq.gz	f4a3d8ec3ae5d6a0218dbcd08126eb90	NXT039_LYK_005_S129_R2.fastq.gz	2890bd579b41d7fcd8673b3bca4a2ff3	ERS3919868 (SAMEA6119611)	ONE	30	control	30.control				zOTU_1611	4.84625	0.000213632	0.0288492	0.692381	19.4444	2.25	k__Bacteria; p__Bacteroidetes; c__Bacteroidia; o__Bacteroidales; f__Bacteroidaceae; g__Bacteroides; s__Bacteroides uniformis	8.64198	0.936613	1.53987	UP					zOTU_275	-4.22929	0.000638211	0.153672	1	31.7	210.75	k__Bacteria; p__Firmicutes; c__Erysipelotrichi; o__Erysipelotrichales; f__Erysipelotrichaceae; g__ASTB	0.150415	-0.822708	0.813406
	Thermo_6	Illumina NextSeq 500	GENOMIC	PCR	AMPLICON	190	NXT039_LYK_006_S130_R1.fastq.gz	7c15973618d4e37f16129d35cfb9b623	NXT039_LYK_006_S130_R2.fastq.gz	6f5ae1c9465efaf284f4c7f81b7ce2ec	ERS3919869 (SAMEA6119612)	ONE	30	control	30.control				zOTU_846	4.84903	0.000212476	0.0288492	0.688634	89.3333	16.375	k__Bacteria; p__Bacteroidetes; c__Bacteroidia; o__Bacteroidales; f__Porphyromonadaceae; g__Parabacteroides	5.45547	0.736832	1.53987	UP					zOTU_204	-3.76605	0.00168955	0.153672	1	43.1	211.875	k__Bacteria; p__Firmicutes; c__Erysipelotrichi; o__Erysipelotrichales; f__Erysipelotrichaceae; g__ASTB; s__EF603857	0.203422	-0.691602	0.813406
	Thermo_7	Illumina NextSeq 500	GENOMIC	PCR	AMPLICON	190	NXT039_LYK_007_S131_R1.fastq.gz	c16fa10f991e8825d0ddf50b06a87eda	NXT039_LYK_007_S131_R2.fastq.gz	a16d64b4e30ea30ede498961a9916ca5	ERS3919870 (SAMEA6119613)	ONE	30	ET	30.ET				zOTU_1594	4.78517	0.000240793	0.0302909	0.780411	16.3333	2	k__Bacteria; p__Bacteroidetes; c__Bacteroidia; o__Bacteroidales; f__Porphyromonadaceae; g__Parabacteroides	8.16667	0.912045	1.51869	UP					zOTU_181	-3.98525	0.00106454	0.153672	1	55.8	226.125	k__Bacteria; p__Bacteroidetes; c__Bacteroidia; o__Bacteroidales; f__Muribaculaceae; g__PAC001472; s__PAC001472	0.246766	-0.607714	0.813406
	Thermo_8	Illumina NextSeq 500	GENOMIC	PCR	AMPLICON	190	NXT039_LYK_008_S132_R1.fastq.gz	a4a670cd916ce2f8c873363bd99f7430	NXT039_LYK_008_S132_R2.fastq.gz	98de0a38c91656dfd4a55d6218010e36	ERS3919871 (SAMEA6119614)	ONE	30	ET	30.ET				zOTU_818	4.78052	0.000243	0.0302909	0.787563	80.6667	12.625	k__Bacteria; p__Bacteroidetes; c__Bacteroidia; o__Bacteroidales; f__Porphyromonadaceae; g__Parabacteroides	6.38944	0.805463	1.51869	UP					zOTU_253	-4.00154	0.00102868	0.153672	1	48.4	228.875	k__Bacteria; p__Bacteroidetes; c__Bacteroidia; o__Bacteroidales; f__Muribaculaceae	0.211469	-0.674753	0.813406
	Thermo_9	Illumina NextSeq 500	GENOMIC	PCR	AMPLICON	190	NXT039_LYK_011_S135_R1.fastq.gz	df19c149cf5be9ba77d215eea44ccb88	NXT039_LYK_011_S135_R2.fastq.gz	7816f43e9a44768bbf1dda92f34516a3	ERS3919872 (SAMEA6119615)	ONE	22	control	22.control				zOTU_1374	4.73074	0.000267984	0.032168	0.868536	42.8889	6.875	k__Bacteria; p__Bacteroidetes; c__Bacteroidia; o__Bacteroidales; f__Porphyromonadaceae; g__Parabacteroides	6.23838	0.795072	1.49258	UP					zOTU_199	-4.0414	0.000946028	0.153672	1	33.9	240.375	k__Bacteria; p__Firmicutes; c__Erysipelotrichi; o__Erysipelotrichales; f__Erysipelotrichaceae; g__ASTB; s__EF603857	0.14103	-0.85069	0.813406
	Thermo_10	Illumina NextSeq 500	GENOMIC	PCR	AMPLICON	190	NXT039_LYK_012_S136_R1.fastq.gz	23d34589224f899629ad75f96ecd62e7	NXT039_LYK_012_S136_R2.fastq.gz	fb8da61724aaa90b4d220aab74228b2d	ERS3919873 (SAMEA6119616)	ONE	22	control	22.control				zOTU_730	4.68943	0.000290719	0.0336508	0.942222	76.6667	6.375	k__Bacteria; p__Bacteroidetes; c__Bacteroidia; o__Bacteroidales; f__Bacteroidaceae; g__Bacteroides	12.0261	1.08013	1.473	UP					zOTU_167	-3.7612	0.00170693	0.153672	1	67.3	248.25	k__Bacteria; p__Bacteroidetes; c__Bacteroidia; o__Bacteroidales; f__Muribaculaceae; g__PAC001472; s__PAC001472	0.271098	-0.566874	0.813406
	Thermo_11	Illumina NextSeq 500	GENOMIC	PCR	AMPLICON	190	NXT039_LYK_013_S137_R1.fastq.gz	9c2d9546898aaf1fb3247af9176561c0	NXT039_LYK_013_S137_R2.fastq.gz	7c5a518f7415dd10f75c47b28d2c074c	ERS3919874 (SAMEA6119617)	ONE	22	ET	22.ET				zOTU_1507	4.64867	0.000315097	0.0352148	1	21.3333	3.625	k__Bacteria; p__Bacteroidetes; c__Bacteroidia; o__Bacteroidales; f__Porphyromonadaceae; g__Parabacteroides	5.88506	0.769751	1.45327	UP					zOTU_203	-3.84178	0.00144008	0.153672	1	56.4	252.875	k__Bacteria; p__Bacteroidetes; c__Bacteroidia; o__Bacteroidales; f__Muribaculaceae	0.223035	-0.651627	0.813406
	Thermo_12	Illumina NextSeq 500	GENOMIC	PCR	AMPLICON	190	NXT039_LYK_014_S138_R1.fastq.gz	8387d9ae9e4e65f4a533250074865c1b	NXT039_LYK_014_S138_R2.fastq.gz	f879b844333a10a81eb48074a9e8d075	ERS3919875 (SAMEA6119618)	ONE	22	ET	22.ET				zOTU_2695	4.58075	0.000360491	0.0389451	1	10.8889	1.5	k__Bacteria; p__Bacteroidetes; c__Bacteroidia; o__Bacteroidales; f__Porphyromonadaceae; g__Parabacteroides	7.25926	0.860892	1.40955	UP					zOTU_217	-3.9665	0.00110737	0.153672	1	41.1	271.875	k__Bacteria; p__Firmicutes; c__Erysipelotrichi; o__Erysipelotrichales; f__Erysipelotrichaceae; g__ASTB; s__EF603857	0.151172	-0.820527	0.813406
	Thermo_13	Illumina NextSeq 500	GENOMIC	PCR	AMPLICON	190	NXT039_LYK_015_S139_R1.fastq.gz	518ec6197715bb0cc96736f3c6bdd5ac	NXT039_LYK_015_S139_R2.fastq.gz	dde69eef3d4ec21241503b431f6d0c40	ERS3919876 (SAMEA6119619)	ONE	30	control	30.control				zOTU_723	4.52	0.000406763	0.0425264	1	60.4444	32.5	k__Bacteria; p__Bacteroidetes; c__Bacteroidia; o__Bacteroidales; f__Muribaculaceae; g__PAC001063; s__PAC001664	1.85983	0.269473	1.37134	UP					zOTU_191	-3.91465	0.00123506	0.153672	1	37.8	272.5	k__Bacteria; p__Firmicutes; c__Erysipelotrichi; o__Erysipelotrichales; f__Erysipelotrichaceae; g__ASTB; s__EF603857	0.138716	-0.857875	0.813406
	Thermo_14	Illumina NextSeq 500	GENOMIC	PCR	AMPLICON	190	NXT039_LYK_016_S140_R1.fastq.gz	15cb1d825f1add643c0a08c3996074ab	NXT039_LYK_016_S140_R2.fastq.gz	b3223c2724950e268b9e111627e30808	ERS3919877 (SAMEA6119620)	ONE	30	control	30.control				zOTU_1026	4.49291	0.000429321	0.0434821	1	45.7778	12.375	k__Bacteria; p__Bacteroidetes; c__Bacteroidia; o__Bacteroidales; f__Muribaculaceae	3.69921	0.568109	1.36169	UP					zOTU_190	-3.80202	0.00156605	0.153672	1	53.3	309.125	k__Bacteria; p__Firmicutes; c__Erysipelotrichi; o__Erysipelotrichales; f__Erysipelotrichaceae; g__ASTB	0.172422	-0.763407	0.813406
	Thermo_15	Illumina NextSeq 500	GENOMIC	PCR	AMPLICON	190	NXT039_LYK_017_S141_R1.fastq.gz	e97b253b4dc93eeb41aaa765cd15f26a	NXT039_LYK_017_S141_R2.fastq.gz	93c2f354eb29c921f3fc3aba16b477ea	ERS3919878 (SAMEA6119621)	ONE	30	ET	30.ET				zOTU_2627	4.39654	0.000520505	0.0511199	1	11	2.125	k__Bacteria; p__Bacteroidetes; c__Bacteroidia; o__Bacteroidales; f__Porphyromonadaceae; g__Parabacteroides	5.17647	0.714034	1.29141	none					zOTU_149	-3.85634	0.00139653	0.153672	1	77	440.875	k__Bacteria; p__Firmicutes; c__Erysipelotrichi; o__Erysipelotrichales; f__Erysipelotrichaceae; g__ASTB	0.174653	-0.757825	0.813406
	Thermo_16	Illumina NextSeq 500	GENOMIC	PCR	AMPLICON	190	NXT039_LYK_018_S142_R1.fastq.gz	8ac025dd929fbfc035245a184fd18955	NXT039_LYK_018_S142_R2.fastq.gz	6211423ba52cfc916499416374b4ad37	ERS3919879 (SAMEA6119622)	ONE	30	ET	30.ET				zOTU_1471	4.37327	0.000545347	0.0519844	1	37.8889	5.125	k__Bacteria; p__Bacteroidetes; c__Bacteroidia; o__Bacteroidales; f__Porphyromonadaceae; g__Parabacteroides	7.39295	0.868818	1.28413	none					zOTU_122	-3.88427	0.00131669	0.153672	1	84.8	503.625	k__Bacteria; p__Firmicutes; c__Erysipelotrichi; o__Erysipelotrichales; f__Erysipelotrichaceae; g__ASTB	0.168379	-0.773711	0.813406
	Thermo_17	Illumina NextSeq 500	GENOMIC	PCR	AMPLICON	190	NXT039_LYK_021_S145_R1.fastq.gz	e96b77936ef2230da5833e5403eff510	NXT039_LYK_021_S145_R2.fastq.gz	8c7ddb74fa424aa63744c92a500d2d86	ERS3919880 (SAMEA6119623)	ONE	22	control	22.control				zOTU_820	4.33058	0.00059413	0.0550164	1	54.4444	7.125	k__Bacteria; p__Bacteroidetes; c__Bacteroidia; o__Bacteroidales; f__Bacteroidaceae; g__Bacteroides	7.64133	0.883169	1.25951	none					zOTU_112	-3.7731	0.0016646	0.153672	1	90.5	534.25	k__Bacteria; p__Firmicutes; c__Erysipelotrichi; o__Erysipelotrichales; f__Erysipelotrichaceae; g__ASTB	0.169396	-0.771096	0.813406
	Thermo_18	Illumina NextSeq 500	GENOMIC	PCR	AMPLICON	190	NXT039_LYK_022_S146_R1.fastq.gz	e769648525ac73df54904c2240a93e7c	NXT039_LYK_022_S146_R2.fastq.gz	17dac9010c126db17e01ca5dabf7e138	ERS3919881 (SAMEA6119624)	ONE	22	control	22.control				zOTU_2878	-4.29351	0.000640103	0.0560696	1	3.55556	23.625	k__Bacteria; p__Bacteroidetes; c__Bacteroidia; o__Bacteroidales; f__Muribaculaceae; g__PAC001068; s__EF096118	0.1505	-0.822464	1.25127	none					zOTU_92	-3.86251	0.00137849	0.153672	1	98.8	625.75	k__Bacteria; p__Firmicutes; c__Erysipelotrichi; o__Erysipelotrichales; f__Erysipelotrichaceae; g__ASTB	0.157891	-0.801644	0.813406
	Thermo_19	Illumina NextSeq 500	GENOMIC	PCR	AMPLICON	190	NXT039_LYK_023_S147_R1.fastq.gz	a8c5317745ef3430ae2507713949cf30	NXT039_LYK_023_S147_R2.fastq.gz	aab24d5e92f6de46b01c8c26915c2ae3	ERS3919882 (SAMEA6119625)	ONE	22	ET	22.ET				zOTU_858	4.30083	0.000630744	0.0560696	1	53.6667	23	k__Bacteria; p__Firmicutes; c__Clostridia; o__Clostridiales; f__Lachnospiraceae	2.33333	0.367977	1.25127	none					zOTU_271	-3.73616	0.00179958	0.157634	1	32.2	163.375	k__Bacteria; p__Firmicutes; c__Erysipelotrichi; o__Erysipelotrichales; f__Erysipelotrichaceae; g__ASTB; s__EF603857	0.197093	-0.70533	0.80235
	Thermo_20	Illumina NextSeq 500	GENOMIC	PCR	AMPLICON	190	NXT039_LYK_024_S148_R1.fastq.gz	62bbd23a1bbedcf09200e87dee21a3d2	NXT039_LYK_024_S148_R2.fastq.gz	acdf260889110ba7ea7e585ac10fcf9f	ERS3919883 (SAMEA6119626)	ONE	22	ET	22.ET				zOTU_1773	4.25842	0.000686966	0.0572009	1	12.4444	1.625	k__Bacteria; p__Bacteroidetes; c__Bacteroidia; o__Bacteroidales; f__Porphyromonadaceae; g__Parabacteroides	7.65812	0.884122	1.2426	none					zOTU_467	3.7211	0.00185773	0.158445	1	197.2	44.625	k__Bacteria; p__Bacteroidetes; c__Bacteroidia; o__Bacteroidales; f__Muribaculaceae; g__PAC000198; s__PAC001075	4.41905	0.645329	0.800121
	Thermo_21	Illumina NextSeq 500	GENOMIC	PCR	AMPLICON	190	NXT039_LYK_025_S149_R1.fastq.gz	44c1d9f3202dbd320205641c52d0ff31	NXT039_LYK_025_S149_R2.fastq.gz	9baa98614d41dda18dbb69489df2ee9f	ERS3919884 (SAMEA6119627)	ONE	30	control	30.control				zOTU_1427	4.24489	0.000705965	0.0572009	1	24.1111	3.875	k__Bacteria; p__Bacteroidetes; c__Bacteroidia; o__Bacteroidales; f__Porphyromonadaceae; g__Parabacteroides	6.22222	0.793946	1.2426	none					zOTU_158	-3.6977	0.00195181	0.1622	1	43.5	290	k__Bacteria; p__Firmicutes; c__Erysipelotrichi; o__Erysipelotrichales; f__Erysipelotrichaceae; g__ASTB; s__EF603857	0.15	-0.823909	0.789949
	Thermo_22	Illumina NextSeq 500	GENOMIC	PCR	AMPLICON	190	NXT039_LYK_026_S150_R1.fastq.gz	8597ec87c2fea74f01042b927c9558f0	NXT039_LYK_026_S150_R2.fastq.gz	40d1b19641cafadd8e918a005d54dfc2	ERS3919885 (SAMEA6119628)	ONE	30	control	30.control				zOTU_763	4.25602	0.000690304	0.0572009	1	74.5556	5.125	k__Bacteria; p__Bacteroidetes; c__Bacteroidia; o__Bacteroidales; f__Bacteroidaceae; g__Bacteroides	14.5474	1.16279	1.2426	none					zOTU_266	-3.6612	0.00210824	0.166654	1	44.7	207	k__Bacteria; p__Bacteroidetes; c__Bacteroidia; o__Bacteroidales; f__Muribaculaceae	0.215942	-0.665663	0.778185
	Thermo_23	Illumina NextSeq 500	GENOMIC	PCR	AMPLICON	190	NXT039_LYK_027_S151_R1.fastq.gz	61826ca92182fd53ef1abd488ce1832b	NXT039_LYK_027_S151_R2.fastq.gz	19d4162d8055aa06da5d052b632cfca1	ERS3919886 (SAMEA6119629)	ONE	30	ET	30.ET				zOTU_2995	4.1684	0.000823874	0.0650187	1	0.888889	0.001	k__Bacteria; p__Firmicutes; c__Clostridia; o__Clostridiales	888.889	2.94885	1.18696	none					zOTU_238	-3.67104	0.00206486	0.166654	1	43.4	237.125	k__Bacteria; p__Firmicutes; c__Erysipelotrichi; o__Erysipelotrichales; f__Erysipelotrichaceae; g__ASTB	0.183026	-0.737488	0.778185
	Thermo_24	Illumina NextSeq 500	GENOMIC	PCR	AMPLICON	190	NXT039_LYK_028_S152_R1.fastq.gz	8ecaaae9ef78f7e32402b29fabc28bd4	NXT039_LYK_028_S152_R2.fastq.gz	17bb89336f2a2e61d50048d2357eb53c	ERS3919887 (SAMEA6119630)	ONE	30	ET	30.ET				zOTU_2989	-4.09892	0.000948328	0.0650187	1	2	10	k__Bacteria; p__Bacteroidetes; c__Bacteroidia; o__Bacteroidales; f__Muribaculaceae; g__PAC001068; s__EF096118	0.2	-0.69897	1.18696	none					zOTU_1888	-3.61033	0.00234743	0.17884	1	1.5	8	k__Bacteria; p__Firmicutes; c__Clostridia; o__Clostridiales; f__Ruminococcaceae	0.1875	-0.726999	0.747536
	Thermo_25	Illumina NextSeq 500	GENOMIC	PCR	AMPLICON	190	NXT039_LYK_031_S155_R1.fastq.gz	b92ea17ace7f59a0241e8081388f4e61	NXT039_LYK_031_S155_R2.fastq.gz	52227bfa646d7f56061f4dc71ca4178e	ERS3919888 (SAMEA6119631)	ONE	22	control	22.control				zOTU_2114	4.13699	0.00087794	0.0650187	1	3.77778	1.375	k__Bacteria; p__Actinobacteria; c__Coriobacteriia; o__Coriobacteriales; f__Coriobacteriaceae; g__Enterorhabdus	2.74747	0.438934	1.18696	none					zOTU_179	-3.60525	0.00237276	0.17884	1	47.3	239.75	k__Bacteria; p__Firmicutes; c__Erysipelotrichi; o__Erysipelotrichales; f__Erysipelotrichaceae; g__ASTB	0.197289	-0.704897	0.747536
	Thermo_26	Illumina NextSeq 500	GENOMIC	PCR	AMPLICON	190	NXT039_LYK_032_S156_R1.fastq.gz	4f04003fc7720fcdbcf13ba277423860	NXT039_LYK_032_S156_R2.fastq.gz	ad4c5bd5f79411c9b231182681730353	ERS3919889 (SAMEA6119632)	ONE	22	control	22.control				zOTU_211	-4.10069	0.00094493	0.0650187	1	21.6667	160.25	k__Bacteria; p__Bacteroidetes; c__Bacteroidia; o__Bacteroidales; f__Rikenellaceae; g__Alistipes; s__PAC001471	0.135205	-0.869006	1.18696	none					zOTU_410	-3.51855	0.00284968	0.202487	1	1.2	8	k__Bacteria; p__Firmicutes; c__Erysipelotrichi; o__Erysipelotrichales; f__Erysipelotrichaceae; g__ASTB	0.15	-0.823909	0.693602
	Thermo_27	Illumina NextSeq 500	GENOMIC	PCR	AMPLICON	190	NXT039_LYK_033_S157_R1.fastq.gz	b12eff41c14db4339a727d8bd1eaccec	NXT039_LYK_033_S157_R2.fastq.gz	191c8b354780a0951766c9b3d7946c55	ERS3919890 (SAMEA6119633)	ONE	22	ET	22.ET				zOTU_815	4.09807	0.000949961	0.0650187	1	86.7778	7.25	k__Bacteria; p__Bacteroidetes; c__Bacteroidia; o__Bacteroidales; f__Bacteroidaceae; g__Bacteroides	11.9693	1.07807	1.18696	none					zOTU_379	-3.51454	0.00287394	0.202487	1	21.4	77.125	k__Bacteria; p__Bacteroidetes; c__Bacteroidia; o__Bacteroidales; f__Muribaculaceae	0.277472	-0.556781	0.693602
	Thermo_28	Illumina NextSeq 500	GENOMIC	PCR	AMPLICON	190	NXT039_LYK_034_S158_R1.fastq.gz	b5466916aad7e31dcf684b09183e7227	NXT039_LYK_034_S158_R2.fastq.gz	6aab542fa00ab065da9d65e8497c2422	ERS3919891 (SAMEA6119634)	ONE	22	ET	22.ET				zOTU_258	4.08121	0.000983004	0.0650187	1	510.444	3.875	k__Bacteria; p__Bacteroidetes; c__Bacteroidia; o__Bacteroidales; f__Muribaculaceae	131.728	2.11968	1.18696	none					zOTU_135	-3.53489	0.00275299	0.202487	1	80.8	297.625	k__Bacteria; p__Bacteroidetes; c__Bacteroidia; o__Bacteroidales; f__Muribaculaceae; g__PAC001472; s__PAC001472	0.271483	-0.566258	0.693602
	Thermo_29	Illumina NextSeq 500	GENOMIC	PCR	AMPLICON	190	NXT039_LYK_035_S159_R1.fastq.gz	5a05f4c6d2405ee2dc2e5999d20a1220	NXT039_LYK_035_S159_R2.fastq.gz	4c2bc1b42869476f21197d1405260d55	ERS3919892 (SAMEA6119635)	ONE	30	control	30.control				zOTU_229	4.12143	0.000906043	0.0650187	1	592.111	4	k__Bacteria; p__Bacteroidetes; c__Bacteroidia; o__Bacteroidales; f__Muribaculaceae	148.028	2.17034	1.18696	none					zOTU_445	3.48949	0.00303005	0.204591	1	3.5	1	k__Bacteria; p__Firmicutes; c__Clostridia; o__Clostridiales; f__Lachnospiraceae	3.5	0.544068	0.689113
	Thermo_30	Illumina NextSeq 500	GENOMIC	PCR	AMPLICON	190	NXT039_LYK_036_S160_R1.fastq.gz	3e9fc5d54cc28ff092f29033f3f85d5e	NXT039_LYK_036_S160_R2.fastq.gz	be2097ef86b502dc02a968539d857a3e	ERS3919893 (SAMEA6119636)	ONE	30	control	30.control				zOTU_209	4.08581	0.000973884	0.0650187	1	627	5.375	k__Bacteria; p__Bacteroidetes; c__Bacteroidia; o__Bacteroidales; f__Muribaculaceae	116.651	2.06689	1.18696	none					zOTU_230	-3.49605	0.00298837	0.204591	1	40.2	190.5	k__Bacteria; p__Firmicutes; c__Erysipelotrichi; o__Erysipelotrichales; f__Erysipelotrichaceae; g__ASTB	0.211024	-0.675669	0.689113
	Thermo_31	Illumina NextSeq 500	GENOMIC	PCR	AMPLICON	190	NXT039_LYK_037_S161_R1.fastq.gz	a0a4e5739aee440e1db1a14deba78697	NXT039_LYK_037_S161_R2.fastq.gz	b78f84fd19fdcf3c22692ccfd0a18738	ERS3919894 (SAMEA6119637)	ONE	30	ET	30.ET				zOTU_168	4.09975	0.000946747	0.0650187	1	801.111	6	k__Bacteria; p__Bacteroidetes; c__Bacteroidia; o__Bacteroidales; f__Muribaculaceae	133.519	2.12554	1.18696	none					zOTU_427	3.46888	0.00316487	0.209334	1	224.7	61	k__Bacteria; p__Bacteroidetes; c__Bacteroidia; o__Bacteroidales; f__Muribaculaceae; g__PAC000198; s__PAC001075	3.68361	0.566273	0.679161
	Thermo_32	Illumina NextSeq 500	GENOMIC	PCR	AMPLICON	190	NXT039_LYK_038_S162_R1.fastq.gz	b4cb264c2764f5dad22f2bdc681e6c09	NXT039_LYK_038_S162_R2.fastq.gz	a55125440faeb74fb4f66c17593a5838	ERS3919895 (SAMEA6119638)	ONE	30	ET	30.ET				zOTU_3022	-3.99953	0.00116042	0.0659809	1	1.22222	8.75	k__Bacteria; p__Bacteroidetes; c__Bacteroidia; o__Bacteroidales; f__Muribaculaceae; g__PAC001068; s__EF096118	0.139683	-0.854858	1.18058	none					zOTU_2812	-3.42857	0.00344598	0.223369	1	0.1	1	k__Bacteria; p__Firmicutes; c__Clostridia; o__Clostridiales; f__Ruminococcaceae	0.1	-1	0.650978
	Thermo_33	Illumina NextSeq 500	GENOMIC	PCR	AMPLICON	190	NXT039_LYK_041_S165_R1.fastq.gz	0d43a8981f87dccb83eff9aa19a04ab3	NXT039_LYK_041_S165_R2.fastq.gz	2f797489d744875dbd6b4c62208cda80	ERS3919896 (SAMEA6119639)	ONE	22	ET	22.ET				zOTU_928	4.00188	0.00115489	0.0659809	1	9.55556	3.25	k__Bacteria; p__Firmicutes; c__Clostridia; o__Clostridiales; f__Lachnospiraceae	2.94017	0.468373	1.18058	none					zOTU_408	-3.38883	0.00374745	0.238147	1	0.1	15.375	k__Bacteria; p__Firmicutes; c__Erysipelotrichi; o__Erysipelotrichales; f__Erysipelotrichaceae; g__Faecalibaculum; s__Faecalibaculum rodentium	0.00650407	-2.18682	0.623155
	Thermo_34	Illumina NextSeq 500	GENOMIC	PCR	AMPLICON	190	NXT039_LYK_042_S166_R1.fastq.gz	d911f9b5f5b011942e9ea68075e49f66	NXT039_LYK_042_S166_R2.fastq.gz	ffe4625893608665ed607da306f13020	ERS3919897 (SAMEA6119640)	ONE	22	ET	22.ET				zOTU_1682	4.03869	0.00107164	0.0659809	1	12.5556	2.625	k__Bacteria; p__Bacteroidetes; c__Bacteroidia; o__Bacteroidales; f__Porphyromonadaceae; g__Parabacteroides	4.78307	0.679707	1.18058	none					zOTU_2658	-3.3696	0.0039026	0.243237	1	0.3	2	k__Bacteria; p__Firmicutes; c__Clostridia; o__Clostridiales; f__Lachnospiraceae	0.15	-0.823909	0.613971
	Thermo_35	Illumina NextSeq 500	GENOMIC	PCR	AMPLICON	190	NXT039_LYK_043_S167_R1.fastq.gz	282f8d7581cc76a7e5ad9d58ce31b503	NXT039_LYK_043_S167_R2.fastq.gz	9e2ba77af61eb5af4045248cb83838d8	ERS3919898 (SAMEA6119641)	ONE	30	control	30.control				zOTU_863	4.0243	0.00110344	0.0659809	1	51	4.25	k__Bacteria; p__Bacteroidetes; c__Bacteroidia; o__Bacteroidales; f__Bacteroidaceae; g__Bacteroides	12	1.07918	1.18058	none					zOTU_2801	-3.34187	0.00413761	0.248181	1	0.001	0.875	k__Bacteria; p__Firmicutes; c__Bacilli; o__Bacillales; f__Gemella; g__Gemella	0.00114286	-2.94201	0.605231
	Thermo_36	Illumina NextSeq 500	GENOMIC	PCR	AMPLICON	190	NXT039_LYK_044_S168_R1.fastq.gz	b151cb5a075e95c8b91780682ff4cae4	NXT039_LYK_044_S168_R2.fastq.gz	de209406748c1cf078c175734ccb97e1	ERS3919899 (SAMEA6119642)	ONE	30	ET	30.ET				zOTU_801	4.03759	0.00107403	0.0659809	1	59	7.125	k__Bacteria; p__Bacteroidetes; c__Bacteroidia; o__Bacteroidales; f__Bacteroidaceae; g__Bacteroides	8.2807	0.918067	1.18058	none					zOTU_1790	-3.33346	0.00421165	0.248181	1	1.8	11.125	k__Bacteria; p__Firmicutes; c__Clostridia; o__Clostridiales; f__Ruminococcaceae	0.161798	-0.791028	0.605231
	Thermo_37	Illumina NextSeq 500	GENOMIC	PCR	AMPLICON	190	NXT039_LYK_045_S169_R1.fastq.gz	a8407f40bd58ac09191b097c22dfdf01	NXT039_LYK_045_S169_R2.fastq.gz	36a906c7491a46734c5bd697a9d92e89	ERS3919900 (SAMEA6119643)	ONE	30	ET	30.ET				zOTU_914	4.02483	0.00110224	0.0659809	1	72.6667	6.25	k__Bacteria; p__Bacteroidetes; c__Bacteroidia; o__Bacteroidales; f__Bacteroidaceae; g__Bacteroides	11.6267	1.06546	1.18058	none					zOTU_364	3.33612	0.0041881	0.248181	1	279	68.875	k__Bacteria; p__Bacteroidetes; c__Bacteroidia; o__Bacteroidales; f__Muribaculaceae; g__PAC000198; s__PAC001075	4.05082	0.607543	0.605231
	Thermo_38	Illumina NextSeq 500	GENOMIC	PCR	AMPLICON	190	NXT039_LYK_047_S171_R1.fastq.gz	64bad923fbc8ce3ecc0fea99b12b8b05	NXT039_LYK_047_S171_R2.fastq.gz	94506a261ec1465dfe2573fbc7a94321	ERS3919901 (SAMEA6119644)	TWO	22	Control	22.Control-extension				zOTU_672	4.05703	0.00103244	0.0659809	1	73.4444	39.375	k__Bacteria; p__Bacteroidetes; c__Bacteroidia; o__Bacteroidales; f__Muribaculaceae; g__PAC001063; s__PAC001664	1.86526	0.270738	1.18058	none					zOTU_382	3.22502	0.00529193	0.288892	1	9	1.625	k__Bacteria; p__Firmicutes; c__Clostridia; o__Clostridiales; f__Lachnospiraceae	5.53846	0.743389	0.539265
	Thermo_39	Illumina NextSeq 500	GENOMIC	PCR	AMPLICON	190	NXT039_LYK_048_S172_R1.fastq.gz	b9cbf2b435d613052393ded4b1c10dd2	NXT039_LYK_048_S172_R2.fastq.gz	a14aedb16f1a61fcedb61daa778335e7	ERS3919902 (SAMEA6119645)	TWO	22	ET-reduce	22.ET-extension				zOTU_876	4.00105	0.00115685	0.0659809	1	101	8.625	k__Bacteria; p__Bacteroidetes; c__Bacteroidia; o__Bacteroidales; f__Bacteroidaceae; g__Bacteroides	11.7101	1.06856	1.18058	none					zOTU_1835	-3.20199	0.00555437	0.288892	1	1.8	5.625	k__Bacteria; p__Firmicutes; c__Clostridia; o__Clostridiales; f__Mogibacterium; g__PAC001609	0.32	-0.49485	0.539265
	Thermo_40	Illumina NextSeq 500	GENOMIC	PCR	AMPLICON	190	NXT039_LYK_051_S175_R1.fastq.gz	561a95f3508ff21f9e39ac07ce38af9b	NXT039_LYK_051_S175_R2.fastq.gz	1a94420038ba311d51ec624ccefd59f3	ERS3919903 (SAMEA6119646)	TWO	22	ET-reduce	22.ET-extension				zOTU_2517	-3.97347	0.00122361	0.0672157	1	0.333333	2.75	k__Bacteria; p__Firmicutes; c__Clostridia; o__Clostridiales; f__Lachnospiraceae; g__Acetatifactor; s__EU509979	0.121212	-0.916454	1.17253	none					zOTU_1951	-3.24555	0.00506829	0.288892	1	1.2	7.25	k__Bacteria; p__Firmicutes; c__Clostridia; o__Clostridiales; f__Ruminococcaceae	0.165517	-0.781157	0.539265
	Thermo_41	Illumina NextSeq 500	GENOMIC	PCR	AMPLICON	190	NXT039_LYK_052_S176_R1.fastq.gz	b5d30cf41c025dde8842af0e44f933b3	NXT039_LYK_052_S176_R2.fastq.gz	597980b7005145aedb5f11da3068d8a2	ERS3919904 (SAMEA6119647)	TWO	22	Control	22.Control-extension				zOTU_170	-3.98165	0.00120343	0.0672157	1	27	195.75	k__Bacteria; p__Bacteroidetes; c__Bacteroidia; o__Bacteroidales; f__Rikenellaceae; g__Alistipes; s__PAC001471	0.137931	-0.860338	1.17253	none					zOTU_841	-3.21756	0.00537555	0.288892	1	12.7	33.75	k__Bacteria; p__Firmicutes; c__Clostridia; o__Clostridiales; f__Ruminococcaceae; g__Eubacterium8	0.376296	-0.42447	0.539265
	Thermo_42	Illumina NextSeq 500	GENOMIC	PCR	AMPLICON	190	NXT039_LYK_053_S177_R1.fastq.gz	a854caab4a4e1db5982bd536278876d0	NXT039_LYK_053_S177_R2.fastq.gz	c80988cf73a2a43e0fb28df45973a7f2	ERS3919905 (SAMEA6119648)	TWO	22	Control	22.Control-extension				zOTU_449	3.92397	0.00135343	0.0731079	1	306.333	53.25	k__Bacteria; p__Firmicutes; c__Clostridia; o__Clostridiales; f__Lachnospiraceae	5.75274	0.759875	1.13604	none					zOTU_693	-3.1819	0.00579388	0.288892	1	6.6	41.75	k__Bacteria; p__Proteobacteria; c__Betaproteobacteria; o__Burkholderiales; f__Sutterellaceae; g__Parasutterella; s__Parasutterella excrementihominis	0.158084	-0.801113	0.539265
	Thermo_43	Illumina NextSeq 500	GENOMIC	PCR	AMPLICON	190	NXT039_LYK_054_S178_R1.fastq.gz	fd929d9cfd9ca83b11c87d15fc7f20a8	NXT039_LYK_054_S178_R2.fastq.gz	8fc27c014bb7ad8668b7a75c69dfba67	ERS3919906 (SAMEA6119649)	TWO	22	ET-reduce	22.ET-extension				zOTU_1003	3.91577	0.00137625	0.0731216	1	36.4444	6	k__Bacteria; p__Bacteroidetes; c__Bacteroidia; o__Bacteroidales; f__Bacteroidaceae; g__Bacteroides	6.07407	0.78348	1.13595	none					zOTU_552	-3.21048	0.00545621	0.288892	1	0.001	43.125	k__Bacteria; p__Actinobacteria; c__Coriobacteriia; o__Coriobacteriales; f__Coriobacteriaceae; g__Olsenella	2.31884e-05	-4.63473	0.539265
	Thermo_44	Illumina NextSeq 500	GENOMIC	PCR	AMPLICON	190	NXT039_LYK_055_S179_R1.fastq.gz	4503f23ad852fd06e12c22cfe90bb5ab	NXT039_LYK_055_S179_R2.fastq.gz	50a177b16de807af040ee6e64036fc67	ERS3919907 (SAMEA6119650)	TWO	22	ET-reduce	22.ET-extension				zOTU_1497	3.90186	0.00141585	0.0734124	1	21	3	k__Bacteria; p__Bacteroidetes; c__Bacteroidia; o__Bacteroidales; f__Bacteroidaceae; g__Bacteroides; s__Bacteroides uniformis	7	0.845098	1.13423	none					zOTU_616	-3.18338	0.00577591	0.288892	1	8.4	54.125	k__Bacteria; p__Proteobacteria; c__Betaproteobacteria; o__Burkholderiales; f__Sutterellaceae; g__Parasutterella; s__Parasutterella excrementihominis	0.155196	-0.809119	0.539265
	Thermo_45	Illumina NextSeq 500	GENOMIC	PCR	AMPLICON	190	NXT039_LYK_056_S180_R1.fastq.gz	bf12ad417999afd9995179a91de8161f	NXT039_LYK_056_S180_R2.fastq.gz	35672806703e3d03f7904892aec50ca4	ERS3919908 (SAMEA6119651)	TWO	22	Control	22.Control-extension				zOTU_632	3.89801	0.00142702	0.0734124	1	84.2222	46.5	k__Bacteria; p__Bacteroidetes; c__Bacteroidia; o__Bacteroidales; f__Muribaculaceae; g__PAC001063; s__PAC001664	1.81123	0.257974	1.13423	none					zOTU_489	-3.18705	0.00573154	0.288892	1	11.8	78.625	k__Bacteria; p__Proteobacteria; c__Betaproteobacteria; o__Burkholderiales; f__Sutterellaceae; g__Parasutterella; s__Parasutterella excrementihominis	0.150079	-0.823679	0.539265
	Thermo_46	Illumina NextSeq 500	GENOMIC	PCR	AMPLICON	190	NXT039_LYK_057_S181_R1.fastq.gz	5e30a3b8e8c04a737cb0b7f43a1a643d	NXT039_LYK_057_S181_R2.fastq.gz	acbcc05dcea4ba70bc3a47e004402987	ERS3919909 (SAMEA6119652)	TWO	22	Control	22.Control-extension				zOTU_387	3.88034	0.00147938	0.0749169	1	387	67.75	k__Bacteria; p__Firmicutes; c__Clostridia; o__Clostridiales; f__Lachnospiraceae	5.71218	0.756802	1.12542	none					zOTU_437	-3.21701	0.00538181	0.288892	1	14.2	88	k__Bacteria; p__Proteobacteria; c__Betaproteobacteria; o__Burkholderiales; f__Sutterellaceae; g__Parasutterella; s__Parasutterella excrementihominis	0.161364	-0.792194	0.539265
																			zOTU_484	3.87014	0.00151052	0.075317	1	253.222	46	k__Bacteria; p__Firmicutes; c__Clostridia; o__Clostridiales; f__Lachnospiraceae	5.50483	0.740744	1.12311	none					zOTU_422	-3.21393	0.00541674	0.288892	1	13.7	100.625	k__Bacteria; p__Proteobacteria; c__Betaproteobacteria; o__Burkholderiales; f__Sutterellaceae; g__Parasutterella; s__Parasutterella excrementihominis	0.136149	-0.865985	0.539265
																			zOTU_1145	3.85862	0.00154647	0.0759412	1	29.7778	4.375	k__Bacteria; p__Bacteroidetes; c__Bacteroidia; o__Bacteroidales; f__Bacteroidaceae; g__Bacteroides	6.80635	0.832914	1.11952	none					zOTU_3100	-3.16758	0.00597073	0.293199	1	2.9	12	#N/A	0.241667	-0.616783	0.532838
																			zOTU_201	-3.80125	0.00173879	0.082874	1	24.1111	177.375	k__Bacteria; p__Bacteroidetes; c__Bacteroidia; o__Bacteroidales; f__Rikenellaceae; g__Alistipes; s__PAC001471	0.135933	-0.866675	1.08158	none					zOTU_922	-3.14204	0.00629947	0.295893	1	13.1	50.75	k__Bacteria; p__Bacteroidetes; c__Bacteroidia; o__Bacteroidales; f__Muribaculaceae; g__PAC001067; s__PAC001067	0.258128	-0.588165	0.528866
																			zOTU_294	3.80798	0.00171503	0.082874	1	277.667	58.75	k__Bacteria; p__Bacteroidetes; c__Bacteroidia; o__Bacteroidales; f__Muribaculaceae; g__PAC001068; s__PAC001084	4.72624	0.674516	1.08158	none					zOTU_633	-3.14254	0.00629288	0.295893	1	5.3	51.125	k__Bacteria; p__Proteobacteria; c__Betaproteobacteria; o__Burkholderiales; f__Sutterellaceae; g__Parasutterella; s__Parasutterella excrementihominis	0.103667	-0.984357	0.528866
																			zOTU_1414	3.78385	0.00180175	0.0832509	1	15.2222	4.125	k__Bacteria; p__Firmicutes; c__Clostridia; o__Clostridiales; f__Christensenellaceae; g__PAC001207	3.69024	0.567054	1.07961	none					zOTU_798	-3.14767	0.00622559	0.295893	1	16.2	68.875	k__Bacteria; p__Bacteroidetes; c__Bacteroidia; o__Bacteroidales; f__Muribaculaceae; g__PAC001067; s__PAC001067	0.235209	-0.628547	0.528866
																			zOTU_981	-3.77791	0.00182376	0.0832509	1	17.2222	35.625	k__Bacteria; p__Firmicutes; c__Clostridia; o__Clostridiales; f__Lachnospiraceae	0.483431	-0.315666	1.07961	none					zOTU_2009	-3.13129	0.00644323	0.295947	1	1.7	6	k__Bacteria; p__Firmicutes; c__Clostridia; o__Clostridiales; f__Lachnospiraceae; g__PAC001270; s__PAC002420	0.283333	-0.547702	0.528786
																			zOTU_136	3.77969	0.00181716	0.0832509	1	565.333	119.25	k__Bacteria; p__Bacteroidetes; c__Bacteroidia; o__Bacteroidales; f__Muribaculaceae; g__PAC001068; s__PAC001084	4.74074	0.675846	1.07961	none					zOTU_361	-3.12166	0.00657458	0.295947	1	1.1	7.5	k__Bacteria; p__Firmicutes; c__Erysipelotrichi; o__Erysipelotrichales; f__Erysipelotrichaceae; g__ASTB	0.146667	-0.833669	0.528786
																			zOTU_1174	3.76914	0.00185679	0.0835813	1	36	9	k__Bacteria; p__Firmicutes; c__Clostridia; o__Clostridiales; f__Ruminococcaceae; g__Pseudoflavonifractor	4	0.60206	1.07789	none					zOTU_506	-3.12334	0.00655143	0.295947	1	0.001	51	k__Bacteria; p__Actinobacteria; c__Coriobacteriia; o__Coriobacteriales; f__Coriobacteriaceae; g__Olsenella	1.96078e-05	-4.70757	0.528786
																			zOTU_192	-3.74457	0.00195254	0.0866874	1	45	477.375	k__Bacteria; p__Bacteroidetes; c__Bacteroidia; o__Bacteroidales; f__Muribaculaceae	0.0942655	-1.02565	1.06204	none					zOTU_2676	3.08212	0.00714241	0.30063	1	1.4	0.25	k__Bacteria; p__Firmicutes; c__Clostridia; o__Clostridiales; f__Lachnospiraceae; g__KE159571	5.6	0.748188	0.521967
																			zOTU_310	3.73746	0.00198116	0.0867693	1	29	2.125	k__Bacteria; p__Bacteroidetes; c__Bacteroidia; o__Bacteroidales; f__Muribaculaceae	13.6471	1.13504	1.06163	none					zOTU_1803	-3.08293	0.00713022	0.30063	1	1.7	4.75	k__Bacteria; p__Firmicutes; c__Clostridia; o__Clostridiales; f__Ruminococcaceae; g__PAC001313; s__PAC001313	0.357895	-0.446245	0.521967
																			zOTU_3104	3.70786	0.00210493	0.0870133	1	10.1111	2.75	k__Bacteria; p__Bacteroidetes; c__Bacteroidia; o__Bacteroidales; f__Porphyromonadaceae; g__Parabacteroides	3.67677	0.565466	1.06041	none					zOTU_352	-3.09237	0.00699066	0.30063	1	1.7	8.75	k__Bacteria; p__Firmicutes; c__Erysipelotrichi; o__Erysipelotrichales; f__Erysipelotrichaceae; g__ASTB	0.194286	-0.711559	0.521967
																			zOTU_254	-3.72925	0.00201472	0.0870133	1	19.2222	141.875	k__Bacteria; p__Bacteroidetes; c__Bacteroidia; o__Bacteroidales; f__Rikenellaceae; g__Alistipes; s__PAC001471	0.135487	-0.868102	1.06041	none					zOTU_431	-3.08484	0.00710178	0.30063	1	0.2	14.375	k__Bacteria; p__Firmicutes; c__Erysipelotrichi; o__Erysipelotrichales; f__Erysipelotrichaceae; g__Faecalibaculum; s__Faecalibaculum rodentium	0.013913	-1.85658	0.521967
																			zOTU_235	-3.69801	0.00214781	0.0870133	1	37.1111	388.625	k__Bacteria; p__Bacteroidetes; c__Bacteroidia; o__Bacteroidales; f__Muribaculaceae	0.0954934	-1.02003	1.06041	none					zOTU_362	-3.08248	0.00713689	0.30063	1	0.2	17.75	k__Bacteria; p__Firmicutes; c__Erysipelotrichi; o__Erysipelotrichales; f__Erysipelotrichaceae; g__Faecalibaculum; s__Faecalibaculum rodentium	0.0112676	-1.94817	0.521967
																			zOTU_205	-3.69925	0.00214237	0.0870133	1	43.1111	436.875	k__Bacteria; p__Bacteroidetes; c__Bacteroidia; o__Bacteroidales; f__Muribaculaceae	0.0986807	-1.00577	1.06041	none					zOTU_1692	-3.06107	0.00746403	0.308518	1	2.9	11.75	k__Bacteria; p__Firmicutes; c__Clostridia; o__Clostridiales; f__Lachnospiraceae	0.246809	-0.60764	0.510719
																			zOTU_419	3.71071	0.00209266	0.0870133	1	354.111	55.625	k__Bacteria; p__Firmicutes; c__Clostridia; o__Clostridiales; f__Lachnospiraceae	6.36604	0.80387	1.06041	none					zOTU_569	-3.05748	0.00752019	0.308518	1	0.001	36.625	k__Bacteria; p__Actinobacteria; c__Coriobacteriia; o__Coriobacteriales; f__Coriobacteriaceae; g__Olsenella	2.73038e-05	-4.56378	0.510719
																			zOTU_35	3.71478	0.00207532	0.0870133	1	1028.56	484.75	k__Bacteria; p__Proteobacteria; c__Deltaproteobacteria; o__Desulfovibrionales; f__Desulfovibrionaceae; g__Desulfovibrio; s__PAC001079	2.12183	0.32671	1.06041	none					zOTU_1840	-3.03731	0.00784414	0.313862	1	2.6	5	k__Bacteria; p__Firmicutes; c__Clostridia; o__Clostridiales; f__Ruminococcaceae; g__PAC001313; s__PAC001313	0.52	-0.283997	0.503261
																			zOTU_901	3.68734	0.00219526	0.0878377	1	55.6667	17.75	k__Bacteria; p__Bacteroidetes; c__Bacteroidia; o__Bacteroidales; f__Muribaculaceae	3.13615	0.496397	1.05632	none					zOTU_1384	-3.03973	0.0078045	0.313862	1	0.3	19.875	k__Bacteria; p__Bacteroidetes; c__Bacteroidia; o__Bacteroidales; f__Muribaculaceae; g__Muribaculum; s__PAC001735	0.0150943	-1.82119	0.503261
																			zOTU_1618	3.62943	0.00247192	0.0919941	1	15.8889	2.375	k__Bacteria; p__Bacteroidetes; c__Bacteroidia; o__Bacteroidales; f__Porphyromonadaceae; g__Parabacteroides	6.69006	0.82543	1.03624	none					zOTU_1186	3.00558	0.00838128	0.331265	1	2.7	0.5	k__Bacteria; p__Firmicutes; c__Clostridia; o__Clostridiales; f__Lachnospiraceae	5.4	0.732394	0.479824
																			zOTU_2192	3.62434	0.00249783	0.0919941	1	19.4444	6.375	k__Bacteria; p__Bacteroidetes; c__Bacteroidia; o__Bacteroidales	3.05011	0.484315	1.03624	none					zOTU_1426	-2.9727	0.0089761	0.3505	1	0.7	21	k__Bacteria; p__Bacteroidetes; c__Bacteroidia; o__Bacteroidales; f__Muribaculaceae; g__Muribaculum; s__PAC001735	0.0333333	-1.47712	0.455312
																			zOTU_153	-3.63977	0.00242008	0.0919941	1	53.2222	550.25	k__Bacteria; p__Bacteroidetes; c__Bacteroidia; o__Bacteroidales; f__Muribaculaceae	0.0967237	-1.01447	1.03624	none					zOTU_1034	-2.96599	0.00910249	0.351204	1	3.6	14.5	k__Bacteria; p__Bacteroidetes; c__Bacteroidia; o__Bacteroidales; f__Rikenellaceae; g__Alistipes; s__Alistipes finegoldii	0.248276	-0.605066	0.45444
																			zOTU_340	3.62462	0.00249639	0.0919941	1	218.778	49.5	k__Bacteria; p__Bacteroidetes; c__Bacteroidia; o__Bacteroidales; f__Muribaculaceae; g__PAC001068; s__PAC001084	4.41975	0.645398	1.03624	none					zOTU_580	-2.95619	0.00929005	0.354224	1	9.7	57.5	k__Bacteria; p__Proteobacteria; c__Betaproteobacteria; o__Burkholderiales; f__Sutterellaceae; g__Parasutterella; s__Parasutterella excrementihominis	0.168696	-0.772896	0.450722
																			zOTU_251	3.64038	0.00241705	0.0919941	1	333.667	73.5	k__Bacteria; p__Bacteroidetes; c__Bacteroidia; o__Bacteroidales; f__Muribaculaceae; g__PAC001068; s__PAC001084	4.53968	0.657025	1.03624	none					zOTU_394	-2.936	0.00968856	0.365124	1	13.4	107.75	k__Bacteria; p__Proteobacteria; c__Betaproteobacteria; o__Burkholderiales; f__Sutterellaceae; g__Parasutterella; s__Parasutterella excrementihominis	0.124362	-0.905312	0.43756
																			zOTU_100	3.64956	0.002372	0.0919941	1	733.556	156.625	k__Bacteria; p__Bacteroidetes; c__Bacteroidia; o__Bacteroidales; f__Muribaculaceae; g__PAC001068; s__PAC001084	4.68352	0.670572	1.03624	none					zOTU_617	-2.9301	0.00980823	0.365385	1	0.001	31.75	k__Bacteria; p__Actinobacteria; c__Coriobacteriia; o__Coriobacteriales; f__Coriobacteriaceae; g__Olsenella	3.14961e-05	-4.50174	0.43725
																			zOTU_20	3.6513	0.00236355	0.0919941	1	1511	717.25	k__Bacteria; p__Proteobacteria; c__Deltaproteobacteria; o__Desulfovibrionales; f__Desulfovibrionaceae; g__Desulfovibrio; s__PAC001079	2.10666	0.323594	1.03624	none					zOTU_1828	2.9	0.010441	0.380215	1	1.7	0.125	k__Bacteria; p__Firmicutes; c__Clostridia; o__Clostridiales; f__Lachnospiraceae; g__Eubacterium4	13.6	1.13354	0.419971
																			zOTU_29	3.60882	0.00257859	0.0939011	1	1161	566.625	k__Bacteria; p__Proteobacteria; c__Deltaproteobacteria; o__Desulfovibrionales; f__Desulfovibrionaceae; g__Desulfovibrio; s__PAC001079	2.04897	0.311536	1.02733	none					zOTU_588	-2.90018	0.0104372	0.380215	1	25.8	48.25	k__Bacteria; p__Bacteroidetes; c__Bacteroidia; o__Bacteroidales; f__Muribaculaceae; g__HM124077; s__HM124077	0.534715	-0.271878	0.419971
																			zOTU_1861	3.58477	0.00270898	0.0939875	1	18.2222	0.001	k__Bacteria; p__Firmicutes; c__Clostridia; o__Clostridiales; f__Peptostreptococcaceae	18222.2	4.2606	1.02693	none					zOTU_3069	-2.88926	0.0106763	0.380239	1	0.1	1	k__Bacteria; p__Tenericutes; c__Mollicutes; o__PAC001057; f__PAC001057; g__PAC001108	0.1	-1	0.419943
																			zOTU_1292	3.58407	0.00271287	0.0939875	1	18.7778	5.25	k__Bacteria; p__Firmicutes; c__Clostridia; o__Clostridiales; f__Christensenellaceae; g__PAC001207	3.57672	0.553485	1.02693	none					zOTU_1857	-2.89	0.01066	0.380239	1	1.5	4.375	k__Bacteria; p__Firmicutes; c__Clostridia; o__Clostridiales; f__Lachnospiraceae	0.342857	-0.464887	0.419943
																			zOTU_1331	3.58172	0.00272596	0.0939875	1	19	3.875	k__Bacteria; p__Firmicutes; c__Clostridia; o__Clostridiales; f__Christensenellaceae; g__PAC001207	4.90323	0.690482	1.02693	none					zOTU_2440	-2.87614	0.0109707	0.386479	1	0.3	2.75	k__Bacteria; p__Bacteroidetes; c__Bacteroidia; o__Bacteroidales; f__Muribaculaceae	0.109091	-0.962211	0.412874
																			zOTU_319	3.59374	0.00265958	0.0939875	1	250	55.625	k__Bacteria; p__Bacteroidetes; c__Bacteroidia; o__Bacteroidales; f__Muribaculaceae; g__PAC001068; s__PAC001084	4.49438	0.65267	1.02693	none					zOTU_1031	-2.83675	0.0119028	0.414805	1	2.1	4.5	k__Bacteria; p__Firmicutes; c__Clostridia; o__Clostridiales; f__Lachnospiraceae	0.466667	-0.330993	0.382156
																			zOTU_131	3.59007	0.0026797	0.0939875	1	601.444	136.25	k__Bacteria; p__Bacteroidetes; c__Bacteroidia; o__Bacteroidales; f__Muribaculaceae; g__PAC001068; s__PAC001084	4.41427	0.644859	1.02693	none					zOTU_1733	-2.81381	0.0124805	0.430313	1	2.4	6	k__Bacteria; p__Firmicutes; c__Clostridia; o__Clostridiales; f__Mogibacterium; g__PAC001609	0.4	-0.39794	0.366215
																			zOTU_703	3.56947	0.0027953	0.0953638	1	65.1111	38	k__Bacteria; p__Bacteroidetes; c__Bacteroidia; o__Bacteroidales; f__Muribaculaceae; g__PAC001063; s__PAC001664	1.71345	0.233872	1.02062	none					zOTU_2341	2.79553	0.0129603	0.44189	1	1.7	0.375	#N/A	4.53333	0.656418	0.354686
																			zOTU_1025	3.56255	0.0028353	0.0957209	1	42.7778	13.375	k__Bacteria; p__Bacteroidetes; c__Bacteroidia; o__Bacteroidales; f__Muribaculaceae	3.19834	0.504924	1.01899	none					zOTU_479	-2.79074	0.013089	0.44189	1	18.4	55.625	k__Bacteria; p__Bacteroidetes; c__Bacteroidia; o__Bacteroidales; f__Muribaculaceae	0.330787	-0.480452	0.354686
																			zOTU_1132	3.55174	0.00289884	0.0963076	1	31.8889	2.375	k__Bacteria; p__Bacteroidetes; c__Bacteroidia; o__Bacteroidales; f__Bacteroidaceae; g__Bacteroides	13.4269	1.12798	1.01634	none					zOTU_2129	-2.77174	0.0136115	0.447144	1	1.5	4.25	k__Bacteria; p__Firmicutes; c__Clostridia; o__Clostridiales; f__Lachnospiraceae	0.352941	-0.452298	0.349552
																			zOTU_327	3.54952	0.00291211	0.0963076	1	434.556	41.625	k__Bacteria; p__Bacteroidetes; c__Bacteroidia; o__Bacteroidales; f__Muribaculaceae	10.4398	1.01869	1.01634	none					zOTU_1687	-2.77155	0.0136168	0.447144	1	5.9	21.5	k__Bacteria; p__Firmicutes; c__Clostridia; o__Clostridiales; f__Lachnospiraceae	0.274419	-0.561586	0.349552
																			zOTU_55	3.53972	0.00297123	0.0972703	1	704.778	345.75	k__Bacteria; p__Proteobacteria; c__Deltaproteobacteria; o__Desulfovibrionales; f__Desulfovibrionaceae; g__Desulfovibrio; s__PAC001079	2.0384	0.30929	1.01202	none					zOTU_2561	-2.77006	0.0136585	0.447144	1	79.9	118.375	k__Bacteria; p__Bacteroidetes; c__Bacteroidia; o__Bacteroidales; f__Muribaculaceae	0.674974	-0.170713	0.349552
																			zOTU_244	3.52449	0.00306552	0.0993534	1	360.667	78	k__Bacteria; p__Bacteroidetes; c__Bacteroidia; o__Bacteroidales; f__Muribaculaceae; g__PAC001068; s__PAC001084	4.62393	0.665011	1.00282	none					zOTU_2043	2.72859	0.014874	0.468024	1	3	0.625	#N/A	4.8	0.681241	0.329732
																			zOTU_71	3.50207	0.00320989	0.103002	1	598.111	289.375	k__Bacteria; p__Proteobacteria; c__Deltaproteobacteria; o__Desulfovibrionales; f__Desulfovibrionaceae; g__Desulfovibrio; s__PAC001079	2.06691	0.315321	0.987153	none					zOTU_1772	-2.74209	0.0144675	0.468024	1	2.2	9.75	k__Bacteria; p__Firmicutes; c__Clostridia; o__Clostridiales; f__Ruminococcaceae	0.225641	-0.646582	0.329732
																			zOTU_367	3.48727	0.00330887	0.105138	1	369.667	35.625	k__Bacteria; p__Bacteroidetes; c__Bacteroidia; o__Bacteroidales; f__Muribaculaceae	10.3766	1.01606	0.978241	none					zOTU_1270	-2.73064	0.0148116	0.468024	1	1.5	21.25	k__Bacteria; p__Bacteroidetes; c__Bacteroidia; o__Bacteroidales; f__Muribaculaceae; g__Muribaculum; s__PAC001735	0.0705882	-1.15127	0.329732
																			zOTU_2016	3.472	0.00341418	0.107431	1	32.1111	12.375	k__Bacteria; p__Bacteroidetes; c__Bacteroidia; o__Bacteroidales	2.59484	0.41411	0.968871	none					zOTU_637	-2.73625	0.014642	0.468024	1	20.8	39.25	k__Bacteria; p__Bacteroidetes; c__Bacteroidia; o__Bacteroidales; f__Muribaculaceae; g__HM124077; s__HM124077	0.529936	-0.275776	0.329732
																			zOTU_2472	3.44872	0.00358125	0.109498	1	2.44444	0.25	k__Bacteria; p__Actinobacteria; c__Coriobacteriia; o__Coriobacteriales; f__Coriobacteriaceae	9.77778	0.99024	0.960593	none					zOTU_1819	-2.71953	0.015153	0.47222	1	0.1	0.875	k__Bacteria; p__Actinobacteria; c__Coriobacteriia; o__Coriobacteriales; f__Coriobacteriaceae; g__Enterorhabdus; s__PAC001730	0.114286	-0.942008	0.325855
																			zOTU_329	-3.45451	0.00353893	0.109498	1	2.44444	30	k__Bacteria; p__Bacteroidetes; c__Bacteroidia; o__Bacteroidales; f__Muribaculaceae	0.0814815	-1.08894	0.960593	none					zOTU_2379	2.69004	0.016097	0.474275	1	2.5	0.375	k__Bacteria; p__Tenericutes; c__Mollicutes; o__PAC001057; f__PAC001057; g__PAC001109	6.66667	0.823909	0.32397
																			zOTU_1286	3.45258	0.00355301	0.109498	1	28.7778	9.125	k__Bacteria; p__Firmicutes; c__Clostridia; o__Clostridiales; f__Ruminococcaceae; g__Pseudoflavonifractor	3.15373	0.498824	0.960593	none					zOTU_2228	2.70046	0.0157572	0.474275	1	2.6	0.375	#N/A	6.93333	0.840942	0.32397
																			zOTU_2000	3.43138	0.00371093	0.112403	1	15	0.001	k__Bacteria; p__Firmicutes; c__Clostridia; o__Clostridiales; f__Peptostreptococcaceae	15000	4.17609	0.949222	none					zOTU_1246	-2.69077	0.016073	0.474275	1	0.2	0.875	k__Bacteria; p__Firmicutes; c__Clostridia; o__Clostridiales; f__Ruminococcaceae; g__Oscillibacter	0.228571	-0.640978	0.32397
																			zOTU_307	3.42551	0.00375594	0.112713	1	264.333	61.125	k__Bacteria; p__Bacteroidetes; c__Bacteroidia; o__Bacteroidales; f__Muribaculaceae; g__PAC001068; s__PAC001084	4.32447	0.635933	0.948026	none					zOTU_2816	-2.69077	0.016073	0.474275	1	0.2	0.875	k__Bacteria; p__Firmicutes; c__Clostridia; o__Clostridiales; f__Ruminococcaceae	0.228571	-0.640978	0.32397
																			zOTU_333	3.41435	0.00384295	0.113547	1	238.333	57.375	k__Bacteria; p__Bacteroidetes; c__Bacteroidia; o__Bacteroidales; f__Muribaculaceae; g__PAC001068; s__PAC001084	4.15396	0.618462	0.944824	none					zOTU_2022	-2.69924	0.0157964	0.474275	1	1.6	5.125	k__Bacteria; p__Firmicutes; c__Clostridia; o__Clostridiales; f__Lachnospiraceae; g__PAC001270; s__PAC002420	0.312195	-0.505574	0.32397
																			zOTU_24	3.41297	0.0038538	0.113547	1	1248.78	615.875	k__Bacteria; p__Proteobacteria; c__Deltaproteobacteria; o__Desulfovibrionales; f__Desulfovibrionaceae; g__Desulfovibrio; s__PAC001079	2.02765	0.306993	0.944824	none					zOTU_2095	-2.6927	0.0160097	0.474275	1	3.4	11.125	k__Bacteria; p__Bacteroidetes; c__Bacteroidia; o__Bacteroidales; f__Muribaculaceae	0.305618	-0.514821	0.32397
																			zOTU_1118	3.39834	0.00397128	0.115808	1	37	11.25	k__Bacteria; p__Bacteroidetes; c__Bacteroidia; o__Bacteroidales; f__Muribaculaceae	3.28889	0.517049	0.936261	none					zOTU_1342	2.67065	0.016748	0.484692	1	21.1	2.125	k__Bacteria; p__Firmicutes; c__Clostridia; o__Clostridiales; f__Lachnospiraceae; g__PAC001149	9.92941	0.996924	0.314534
																			zOTU_303	3.39458	0.00400201	0.115808	1	255.444	63.875	k__Bacteria; p__Bacteroidetes; c__Bacteroidia; o__Bacteroidales; f__Muribaculaceae; g__PAC001068; s__PAC001084	3.99913	0.601966	0.936261	none					zOTU_900	-2.6706	0.0167496	0.484692	1	14.4	52.75	k__Bacteria; p__Bacteroidetes; c__Bacteroidia; o__Bacteroidales; f__Muribaculaceae; g__PAC001067; s__PAC001067	0.272986	-0.56386	0.314534
																			zOTU_849	3.37115	0.00419915	0.120438	1	35.5556	9.125	k__Bacteria; p__Firmicutes; c__Clostridia; o__Clostridiales; f__Dehalobacterium; g__PAC001221; s__PAC001395	3.8965	0.590675	0.919238	none					zOTU_1502	2.63782	0.0179084	0.491506	1	4.9	0.625	k__Bacteria; p__Firmicutes; c__Clostridia; o__Clostridiales; f__Lachnospiraceae; g__Clostridium24; s__PAC002304	7.84	0.894316	0.308471
																			zOTU_2137	3.36449	0.00425694	0.121024	1	17.5556	8.5	k__Bacteria; p__Bacteroidetes; c__Bacteroidia; o__Bacteroidales	2.06536	0.314996	0.917129	none					zOTU_953	2.63405	0.0180467	0.491506	1	5.7	0.625	k__Bacteria; p__Firmicutes; c__Clostridia; o__Clostridiales; f__Lachnospiraceae	9.12	0.959995	0.308471
																			zOTU_30	-3.35103	0.00437609	0.121221	1	0.333333	1328	k__Bacteria; p__Bacteroidetes; c__Bacteroidia; o__Bacteroidales; f__Rikenellaceae; g__Alistipes; s__PAC002444	0.000251004	-3.60032	0.91642	none					zOTU_1664	-2.63421	0.0180406	0.491506	1	0.2	0.75	k__Bacteria; p__Firmicutes; c__Clostridia; o__Clostridiales; f__Ruminococcaceae; g__PAC000661	0.266667	-0.574031	0.308471
																			zOTU_1557	-3.35712	0.00432172	0.121221	1	4.44444	10.875	k__Bacteria; p__Firmicutes; c__Clostridia; o__Clostridiales; f__Ruminococcaceae; g__Harryflintia; s__EU455092	0.408685	-0.388612	0.91642	none					zOTU_2240	-2.65119	0.0174269	0.491506	1	1.1	9.375	k__Bacteria; p__Bacteroidetes; c__Bacteroidia; o__Bacteroidales; f__Muribaculaceae	0.117333	-0.930579	0.308471
																			zOTU_418	3.35152	0.00437171	0.121221	1	16.4444	1.625	k__Bacteria; p__Bacteroidetes; c__Bacteroidia; o__Bacteroidales; f__Muribaculaceae	10.1197	1.00517	0.91642	none					zOTU_1989	-2.65292	0.0173654	0.491506	1	5.1	11.875	k__Bacteria; p__Bacteroidetes; c__Bacteroidia; o__Bacteroidales; f__Muribaculaceae	0.429474	-0.367063	0.308471
																			zOTU_156	3.33255	0.00454519	0.124839	1	496.444	121	k__Bacteria; p__Bacteroidetes; c__Bacteroidia; o__Bacteroidales; f__Muribaculaceae; g__PAC001068; s__PAC001084	4.10285	0.613085	0.903651	none					zOTU_1358	-2.6394	0.0178508	0.491506	1	1.3	20.25	k__Bacteria; p__Bacteroidetes; c__Bacteroidia; o__Bacteroidales; f__Muribaculaceae; g__Muribaculum; s__PAC001735	0.0641975	-1.19248	0.308471
																			zOTU_933	-3.32605	0.00460612	0.125449	1	7.22222	20.875	k__Bacteria; p__Bacteroidetes; c__Bacteroidia; o__Bacteroidales; f__Muribaculaceae; g__PAC000186; s__PAC001128	0.345975	-0.460956	0.901532	none					zOTU_708	-2.64569	0.0176235	0.491506	1	23.1	49	k__Bacteria; p__Bacteroidetes; c__Bacteroidia; o__Bacteroidales; f__Muribaculaceae; g__PAC000186	0.471429	-0.326584	0.308471
																			zOTU_298	-3.31543	0.00470761	0.127134	1	2.55556	38.25	k__Bacteria; p__Bacteroidetes; c__Bacteroidia; o__Bacteroidales; f__Muribaculaceae	0.0668119	-1.17515	0.895739	none					zOTU_2117	2.62951	0.0182142	0.491935	1	11.3	2.625	k__Bacteria; p__Firmicutes; c__Clostridia; o__Clostridiales; f__Lachnospiraceae	4.30476	0.633949	0.308092
																			zOTU_97	3.31078	0.00475264	0.127134	1	465.556	241.5	k__Bacteria; p__Proteobacteria; c__Deltaproteobacteria; o__Desulfovibrionales; f__Desulfovibrionaceae; g__Desulfovibrio; s__PAC001079	1.92777	0.285054	0.895739	none					zOTU_1393	2.60277	0.0192324	0.515142	1	14	1	k__Bacteria; p__Firmicutes; c__Clostridia; o__Clostridiales; f__Lachnospiraceae; g__PAC001149	14	1.14613	0.288073
																			zOTU_17	3.30741	0.00478566	0.127134	1	2051.33	965.625	k__Bacteria; p__Bacteroidetes; c__Bacteroidia; o__Bacteroidales; f__Prevotellaceae; g__Prevotella; s__PAC002481	2.12436	0.327228	0.895739	none					zOTU_1559	2.58693	0.0198608	0.523323	1	13.8	1.5	k__Bacteria; p__Firmicutes; c__Clostridia; o__Clostridiales; f__Lachnospiraceae; g__PAC001149	9.2	0.963788	0.28123
																			zOTU_49	-3.30224	0.00483662	0.127443	1	0.222222	969.5	k__Bacteria; p__Bacteroidetes; c__Bacteroidia; o__Bacteroidales; f__Rikenellaceae; g__Alistipes	0.000229213	-3.63976	0.894684	none					zOTU_432	-2.58836	0.0198032	0.523323	1	24.1	68.375	k__Bacteria; p__Bacteroidetes; c__Bacteroidia; o__Bacteroidales; f__Muribaculaceae	0.352468	-0.45288	0.28123
																			zOTU_945	3.2928	0.00493114	0.128886	1	113.222	0.001	k__Bacteria; p__Firmicutes; c__Clostridia; o__Clostridiales; f__Clostridiaceae; g__Clostridium	113222	5.05393	0.889795	none					zOTU_2274	2.56858	0.0206135	0.524428	1	8.7	0.25	k__Bacteria; p__Cyanobacteria; c__Vampirovibrio; o__FR888536; f__FR888536; g__FR888536	34.8	1.54158	0.280314
																			zOTU_472	3.28101	0.00505177	0.130982	1	121.333	58.375	k__Bacteria; p__Bacteroidetes; c__Bacteroidia; o__Bacteroidales; f__Porphyromonadaceae; g__Parabacteroides; s__Parabacteroides goldsteinii	2.07852	0.317753	0.882788	none					zOTU_459	-2.56989	0.0205588	0.524428	1	0.3	12.25	k__Bacteria; p__Firmicutes; c__Erysipelotrichi; o__Erysipelotrichales; f__Erysipelotrichaceae; g__Faecalibaculum; s__Faecalibaculum rodentium	0.0244898	-1.61101	0.280314
																			zOTU_42	-3.27084	0.00515821	0.132681	1	0.111111	1066.38	k__Bacteria; p__Bacteroidetes; c__Bacteroidia; o__Bacteroidales; f__Rikenellaceae; g__Alistipes; s__PAC002444	0.000104195	-3.98215	0.877192	none					zOTU_898	-2.56623	0.0207118	0.524428	1	14.1	27.5	k__Bacteria; p__Bacteroidetes; c__Bacteroidia; o__Bacteroidales; f__Muribaculaceae; g__HM124077; s__HM124077	0.512727	-0.290114	0.280314
																			zOTU_2122	3.25396	0.00533983	0.135916	1	1	0.001	k__Bacteria; p__Firmicutes; c__Clostridia; o__Clostridiales; f__Ruminococcaceae; g__Pseudoflavonifractor	1000	3	0.86673	none					zOTU_993	-2.57924	0.0201731	0.524428	1	11.6	42.25	k__Bacteria; p__Bacteroidetes; c__Bacteroidia; o__Bacteroidales; f__Muribaculaceae; g__PAC001067; s__PAC001067	0.274556	-0.561369	0.280314
																			zOTU_2443	3.2476	0.0054098	0.135916	1	3.44444	0.5	k__Bacteria; p__Tenericutes; c__Mollicutes; o__PAC001057; f__PAC000197; g__PAC000197; s__PAC000197	6.88889	0.838149	0.86673	none					zOTU_457	-2.56878	0.0206052	0.524428	1	19.3	61.375	k__Bacteria; p__Bacteroidetes; c__Bacteroidia; o__Bacteroidales; f__Muribaculaceae	0.31446	-0.502434	0.280314
																			zOTU_83	3.24996	0.00538378	0.135916	1	538.889	272.5	k__Bacteria; p__Proteobacteria; c__Deltaproteobacteria; o__Desulfovibrionales; f__Desulfovibrionaceae; g__Desulfovibrio; s__PAC001079	1.97757	0.296133	0.86673	none					zOTU_1791	-2.55641	0.0211278	0.530814	1	1.2	3.375	k__Bacteria; p__Firmicutes; c__Clostridia; o__Clostridiales; f__Lachnospiraceae	0.355556	-0.449093	0.275057
																			zOTU_650	3.24005	0.00549419	0.136974	1	67.8889	40	k__Bacteria; p__Proteobacteria; c__Deltaproteobacteria; o__Desulfovibrionales; f__Desulfovibrionaceae; g__LT706945; s__PAC001747	1.69722	0.229739	0.863361	none					zOTU_2188	-2.51976	0.0227505	0.550758	1	0.001	1.25	k__Bacteria; p__Firmicutes; c__Clostridia; o__Clostridiales; f__Peptococcaceae; g__PAC001500; s__PAC001500	0.0008	-3.09691	0.259039
																			zOTU_2191	-3.23488	0.00555268	0.137376	1	1.11111	4.75	k__Bacteria; p__Firmicutes; c__Clostridia; o__Clostridiales; f__Ruminococcaceae; g__Oscillibacter	0.233918	-0.630936	0.862089	none					zOTU_2260	2.51891	0.0227898	0.550758	1	6.5	1.375	k__Bacteria; p__Firmicutes; c__Clostridia; o__Clostridiales; f__Lachnospiraceae	4.72727	0.674611	0.259039
																			zOTU_2694	-3.19532	0.00602124	0.138901	1	0.001	0.75	k__Bacteria; p__Tenericutes; c__Mollicutes; o__PAC001057; f__PAC001057; g__PAC001109	0.00133333	-2.87506	0.857296	none					zOTU_2115	-2.5249	0.0225159	0.550758	1	1.9	5.625	k__Bacteria; p__Firmicutes; c__Clostridia; o__Clostridiales; f__Ruminococcaceae; g__Oscillibacter	0.337778	-0.471369	0.259039
																			zOTU_39	-3.20901	0.00585481	0.138901	1	0.001	1182.62	k__Bacteria; p__Bacteroidetes; c__Bacteroidia; o__Bacteroidales; f__Rikenellaceae; g__Alistipes	8.45577e-07	-6.07285	0.857296	none					zOTU_2016	2.51562	0.0229412	0.550758	1	22.9	12.375	k__Bacteria; p__Bacteroidetes; c__Bacteroidia; o__Bacteroidales	1.85051	0.26729	0.259039
																			zOTU_1966	-3.20428	0.00591187	0.138901	1	0.111111	1	k__Bacteria; p__Firmicutes; c__Clostridia; o__Clostridiales; f__Ruminococcaceae; g__PAC000672; s__HM123911	0.111111	-0.954243	0.857296	none					zOTU_778	-2.51596	0.0229255	0.550758	1	19.8	40.5	k__Bacteria; p__Bacteroidetes; c__Bacteroidia; o__Bacteroidales; f__Muribaculaceae; g__PAC000186	0.488889	-0.31079	0.259039
																			zOTU_2011	-3.18669	0.0061286	0.138901	1	0.111111	7	k__Bacteria; p__Firmicutes; c__Clostridia; o__Clostridiales; f__Ruminococcaceae; g__Agathobaculum	0.015873	-1.79934	0.857296	none					zOTU_590	-2.52642	0.0224472	0.550758	1	25.5	48.875	k__Bacteria; p__Bacteroidetes; c__Bacteroidia; o__Bacteroidales; f__Muribaculaceae; g__HM124077; s__HM124077	0.521739	-0.282547	0.259039
																			zOTU_2658	-3.20428	0.00591187	0.138901	1	0.222222	2	k__Bacteria; p__Firmicutes; c__Clostridia; o__Clostridiales; f__Lachnospiraceae	0.111111	-0.954243	0.857296	none					zOTU_2422	2.50937	0.0232318	0.553635	1	4.3	0.375	k__Bacteria; p__Firmicutes; c__Clostridia; o__Clostridiales; f__Lachnospiraceae; g__PAC001149	11.4667	1.05944	0.256776
																			zOTU_2213	-3.20676	0.00588186	0.138901	1	0.222222	3.875	k__Bacteria; p__Firmicutes; c__Clostridia; o__Clostridiales; f__Lachnospiraceae; g__Acetatifactor	0.0573477	-1.24148	0.857296	none					zOTU_977	-2.50345	0.0235104	0.556184	1	10.7	24.125	k__Bacteria; p__Firmicutes; c__Clostridia; o__Clostridiales; f__Ruminococcaceae; g__Eubacterium8	0.443523	-0.353084	0.254781
																			zOTU_3072	3.20428	0.00591187	0.138901	1	0.888889	0.001	k__Bacteria; p__Firmicutes; c__Clostridia; o__Clostridiales; f__Lachnospiraceae; g__LLKB	888.889	2.94885	0.857296	none					zOTU_2301	2.49462	0.0239317	0.560727	1	7.9	0.625	k__Bacteria; p__Cyanobacteria; c__Vampirovibrio; o__FR888536; f__FR888536; g__FR888536	12.64	1.10175	0.251248
																			zOTU_1691	3.21275	0.00581012	0.138901	1	14.6667	3.75	k__Bacteria; p__Firmicutes; c__Clostridia; o__Clostridiales; f__Lachnospiraceae; g__Anaerotignum; s__PAC001740	3.91111	0.5923	0.857296	none					zOTU_838	-2.4922	0.0240485	0.560727	1	0.7	57	k__Bacteria; p__Bacteroidetes; c__Bacteroidia; o__Bacteroidales; f__Muribaculaceae; g__Muribaculum; s__PAC001735	0.0122807	-1.91078	0.251248
																			zOTU_1984	3.18744	0.00611919	0.138901	1	14.7778	0.001	k__Bacteria; p__Firmicutes; c__Clostridia; o__Clostridiales; f__Peptostreptococcaceae	14777.8	4.16961	0.857296	none					zOTU_2184	-2.46707	0.0252928	0.5796	1	0.6	1.625	#N/A	0.369231	-0.432702	0.236871
																			zOTU_1291	3.19999	0.00596402	0.138901	1	18	6.125	k__Bacteria; p__Firmicutes; c__Clostridia; o__Clostridiales; f__Christensenellaceae; g__PAC001207	2.93878	0.468166	0.857296	none					zOTU_858	-2.46507	0.0253944	0.5796	1	12	23	k__Bacteria; p__Firmicutes; c__Clostridia; o__Clostridiales; f__Lachnospiraceae	0.521739	-0.282547	0.236871
																			zOTU_391	3.18825	0.00610905	0.138901	1	19.8889	1.625	k__Bacteria; p__Bacteroidetes; c__Bacteroidia; o__Bacteroidales; f__Muribaculaceae	12.2393	1.08776	0.857296	none					zOTU_1059	-2.47148	0.0250702	0.5796	1	0.9	41.25	k__Bacteria; p__Bacteroidetes; c__Bacteroidia; o__Bacteroidales; f__Muribaculaceae; g__Muribaculum; s__PAC001735	0.0218182	-1.66118	0.236871
																			zOTU_31	3.18771	0.00611581	0.138901	1	1450.67	708.25	k__Bacteria; p__Bacteroidetes; c__Bacteroidia; o__Bacteroidales; f__Prevotellaceae; g__Prevotella; s__PAC002481	2.04824	0.311381	0.857296	none					zOTU_2798	2.44896	0.0262273	0.580404	1	1.4	0.125	k__Bacteria; p__Firmicutes; c__Clostridia; o__Clostridiales; f__Lachnospiraceae; g__Anaerotignum	11.2	1.04922	0.23627
																			zOTU_433	3.17606	0.00626339	0.14097	1	176.444	52.5	k__Bacteria; p__Bacteroidetes; c__Bacteroidia; o__Bacteroidales; f__Muribaculaceae; g__PAC000198; s__PAC001075	3.36085	0.526449	0.850874	none					zOTU_2206	-2.4471	0.026325	0.580404	1	0.2	1	k__Bacteria; p__Actinobacteria; c__Coriobacteriia; o__Coriobacteriales; f__Coriobacteriaceae	0.2	-0.69897	0.23627
																			zOTU_1819	-3.1587	0.00648986	0.14239	1	0.001	0.875	k__Bacteria; p__Actinobacteria; c__Coriobacteriia; o__Coriobacteriales; f__Coriobacteriaceae; g__Enterorhabdus; s__PAC001730	0.00114286	-2.94201	0.846519	none					zOTU_2290	-2.45162	0.0260882	0.580404	1	0.3	8.625	k__Bacteria; p__Firmicutes; c__Clostridia; o__Clostridiales; f__Lachnospiraceae; g__PAC001516; s__PAC001741	0.0347826	-1.45864	0.23627
																			zOTU_1246	-3.13833	0.00676585	0.14239	1	0.111111	0.875	k__Bacteria; p__Firmicutes; c__Clostridia; o__Clostridiales; f__Ruminococcaceae; g__Oscillibacter	0.126984	-0.896251	0.846519	none					zOTU_485	2.44782	0.026287	0.580404	1	202.9	25.625	k__Bacteria; p__Firmicutes; c__Clostridia; o__Clostridiales; f__Lachnospiraceae	7.91805	0.898618	0.23627
																			zOTU_1715	-3.13833	0.00676585	0.14239	1	0.111111	0.875	k__Bacteria; p__Actinobacteria; c__Coriobacteriia; o__Coriobacteriales; f__Coriobacteriaceae; g__Enterorhabdus; s__PAC001730	0.126984	-0.896251	0.846519	none					zOTU_956	-2.44729	0.0263153	0.580404	1	1.1	45.375	k__Bacteria; p__Bacteroidetes; c__Bacteroidia; o__Bacteroidales; f__Muribaculaceae; g__Muribaculum; s__PAC001735	0.0242424	-1.61542	0.23627
																			zOTU_1390	3.13833	0.00676585	0.14239	1	0.888889	0.125	k__Bacteria; p__Firmicutes; c__Clostridia; o__Clostridiales; f__Lachnospiraceae	7.11111	0.851937	0.846519	none					zOTU_2014	2.41209	0.0282312	0.593014	1	1.2	0.001	k__Bacteria; p__Actinobacteria; c__Coriobacteriia; o__Coriobacteriales; f__Coriobacteriaceae; g__Parvibacter; s__Parvibacter caecicola	1200	3.07918	0.226935
																			zOTU_1353	-3.16514	0.00640483	0.14239	1	1.22222	6.125	k__Bacteria; p__Firmicutes; c__Clostridia; o__Clostridiales; f__Ruminococcaceae; g__Pseudoflavonifractor	0.199546	-0.699956	0.846519	none					zOTU_808	2.423	0.0276236	0.593014	1	1.8	0.25	k__Bacteria; p__Firmicutes; c__Clostridia; o__Clostridiales; f__Lachnospiraceae	7.2	0.857332	0.226935
																			zOTU_2931	3.15067	0.00659735	0.14239	1	1.55556	0.125	k__Bacteria; p__Firmicutes; c__Clostridia; o__Clostridiales; f__Ruminococcaceae; g__FJ880790; s__FJ880790	12.4444	1.09498	0.846519	none					zOTU_1632	2.40786	0.0284701	0.593014	1	3.7	0.625	k__Bacteria; p__Firmicutes; c__Clostridia; o__Clostridiales; f__Lachnospiraceae; g__Clostridium24; s__PAC002304	5.92	0.772322	0.226935
																			zOTU_2429	3.15137	0.00658781	0.14239	1	2.66667	0.75	k__Bacteria; p__Tenericutes; c__Mollicutes; o__PAC001057; f__PAC000197; g__PAC000197; s__PAC000197	3.55556	0.550907	0.846519	none					zOTU_2751	-2.41009	0.028344	0.593014	1	0.2	1.125	k__Bacteria; p__Tenericutes; c__Mollicutes; o__PAC001057; f__PAC000197; g__PAC000197	0.177778	-0.750123	0.226935
																			zOTU_287	-3.15754	0.00650525	0.14239	1	2.88889	38.875	k__Bacteria; p__Bacteroidetes; c__Bacteroidia; o__Bacteroidales; f__Muribaculaceae	0.0743123	-1.12894	0.846519	none					zOTU_1922	-2.40657	0.0285437	0.593014	1	0.7	2.75	k__Bacteria; p__Firmicutes; c__Clostridia; o__Clostridiales; f__Lachnospiraceae	0.254545	-0.594235	0.226935
																			zOTU_1274	3.14298	0.00670187	0.14239	1	23.8889	6.625	k__Bacteria; p__Firmicutes; c__Clostridia; o__Clostridiales; f__Lachnospiraceae	3.60587	0.55701	0.846519	none					zOTU_2032	-2.40657	0.0285437	0.593014	1	0.7	2.75	k__Bacteria; p__Firmicutes; c__Clostridia; o__Clostridiales; f__Christensenellaceae; g__PAC001207	0.254545	-0.594235	0.226935
																			zOTU_23	3.15978	0.00647555	0.14239	1	1654.78	796.5	k__Bacteria; p__Bacteroidetes; c__Bacteroidia; o__Bacteroidales; f__Prevotellaceae; g__Prevotella; s__PAC002481	2.07756	0.317554	0.846519	none					zOTU_933	-2.41593	0.0280159	0.593014	1	10	20.875	k__Bacteria; p__Bacteroidetes; c__Bacteroidia; o__Bacteroidales; f__Muribaculaceae; g__PAC000186; s__PAC001128	0.479042	-0.319626	0.226935
																			zOTU_7	3.13079	0.00687109	0.143672	1	3983.78	2555.25	k__Bacteria; p__Bacteroidetes; c__Bacteroidia; o__Bacteroidales; f__Muribaculaceae; g__PAC000186; s__PAC002447	1.55906	0.192862	0.842627	none					zOTU_510	2.43175	0.0271453	0.593014	1	179.5	22.875	k__Bacteria; p__Firmicutes; c__Clostridia; o__Clostridiales; f__Lachnospiraceae	7.84699	0.894703	0.226935
																			zOTU_1455	-3.11849	0.00704589	0.146198	1	3.77778	11.5	k__Bacteria; p__Firmicutes; c__Clostridia; o__Clostridiales; f__Ruminococcaceae; g__Pseudoflavonifractor	0.328502	-0.483461	0.835058	none					zOTU_986	-2.41265	0.0281999	0.593014	1	0.9	45	k__Bacteria; p__Bacteroidetes; c__Bacteroidia; o__Bacteroidales; f__Muribaculaceae; g__Muribaculum; s__PAC001735	0.02	-1.69897	0.226935
																			zOTU_829	3.11599	0.00708212	0.146198	1	60.5556	27.75	k__Bacteria; p__Firmicutes; c__Clostridia; o__Clostridiales; f__Lachnospiraceae	2.18218	0.338891	0.835058	none					zOTU_187	-2.40176	0.0288183	0.594905	1	103.7	228.125	k__Bacteria; p__Bacteroidetes; c__Bacteroidia; o__Bacteroidales; f__Rikenellaceae; g__Alistipes; s__PAC001061	0.454575	-0.342394	0.225552
																			zOTU_576	-3.06517	0.00785644	0.150806	1	0.444444	2.125	k__Bacteria; p__Firmicutes; c__Clostridia; o__Clostridiales; f__Lachnospiraceae	0.20915	-0.679541	0.82158	none					zOTU_2995	2.17732	0.0447693	0.601887	1	0.4	0.001	k__Bacteria; p__Firmicutes; c__Clostridia; o__Clostridiales	400	2.60206	0.220485
																			zOTU_1857	-3.09255	0.0074294	0.150806	1	1.11111	4.375	k__Bacteria; p__Firmicutes; c__Clostridia; o__Clostridiales; f__Lachnospiraceae	0.253968	-0.595221	0.82158	none					zOTU_3121	2.17732	0.0447693	0.601887	1	0.4	0.001	k__Bacteria; p__Firmicutes; c__Clostridia; o__Clostridiales; f__Dehalobacterium; g__PAC002423; s__PAC002423	400	2.60206	0.220485
																			zOTU_897	-3.09292	0.00742378	0.150806	1	10.4444	27	k__Bacteria; p__Firmicutes; c__Clostridia; o__Clostridiales; f__Ruminococcaceae; g__PAC001402; s__PAC001561	0.386831	-0.412478	0.82158	none					zOTU_2122	2.29878	0.0353299	0.601887	1	0.9	0.001	k__Bacteria; p__Firmicutes; c__Clostridia; o__Clostridiales; f__Ruminococcaceae; g__Pseudoflavonifractor	900	2.95424	0.220485
																			zOTU_378	3.0656	0.00784955	0.150806	1	12.6667	2.25	k__Bacteria; p__Bacteroidetes; c__Bacteroidia; o__Bacteroidales; f__Muribaculaceae	5.62963	0.75048	0.82158	none					zOTU_2723	2.39002	0.029499	0.601887	1	1.4	0.001	k__Bacteria; p__Firmicutes; c__Clostridia; o__Clostridiales; f__Lachnospiraceae; g__Anaerotignum	1400	3.14613	0.220485
																			zOTU_1232	3.06814	0.0078091	0.150806	1	22.1111	3	k__Bacteria; p__Bacteroidetes; c__Bacteroidia; o__Bacteroidales; f__Bacteroidaceae; g__Bacteroides	7.37037	0.867489	0.82158	none					zOTU_1843	2.19248	0.0434758	0.601887	1	2.2	0.001	k__Bacteria; p__Firmicutes; c__Erysipelotrichi; o__Erysipelotrichales; f__Erysipelotrichaceae; g__PAC001362; s__PAC001647	2200	3.34242	0.220485
																			zOTU_1275	3.06762	0.0078173	0.150806	1	25	6.375	k__Bacteria; p__Firmicutes; c__Clostridia; o__Clostridiales; f__Lachnospiraceae	3.92157	0.59346	0.82158	none					zOTU_1829	2.26667	0.0376272	0.601887	1	17	0.001	k__Bacteria; p__Bacteroidetes; c__Bacteroidia; o__Bacteroidales; f__Bacteroidaceae; g__Bacteroides	17000	4.23045	0.220485
																			zOTU_888	3.06225	0.00790345	0.150806	1	37.2222	15	k__Bacteria; p__Firmicutes; c__Clostridia; o__Clostridiales; f__Ruminococcaceae	2.48148	0.394711	0.82158	none					zOTU_1837	2.23698	0.0398736	0.601887	1	17.4	0.001	k__Bacteria; p__Bacteroidetes; c__Bacteroidia; o__Bacteroidales; f__Bacteroidaceae; g__Bacteroides	17400	4.24055	0.220485
																			zOTU_108	-3.07439	0.00771005	0.150806	1	63.2222	302.375	k__Bacteria; p__Bacteroidetes; c__Bacteroidia; o__Bacteroidales; f__Muribaculaceae; g__PAC001127; s__PAC002399	0.209085	-0.679676	0.82158	none					zOTU_1716	2.24362	0.0393608	0.601887	1	21.7	0.001	k__Bacteria; p__Bacteroidetes; c__Bacteroidia; o__Bacteroidales; f__Bacteroidaceae; g__Bacteroides	21700	4.33646	0.220485
																			zOTU_98	-3.06183	0.00791024	0.150806	1	73.5556	343	k__Bacteria; p__Bacteroidetes; c__Bacteroidia; o__Bacteroidales; f__Muribaculaceae; g__PAC001127; s__PAC002399	0.214448	-0.668679	0.82158	none					zOTU_1604	2.21932	0.0412688	0.601887	1	27.2	0.001	k__Bacteria; p__Bacteroidetes; c__Bacteroidia; o__Bacteroidales; f__Bacteroidaceae; g__Bacteroides; s__Bacteroides acidifaciens	27200	4.43457	0.220485
																			zOTU_63	-3.06687	0.00782923	0.150806	1	90.2222	437.375	k__Bacteria; p__Bacteroidetes; c__Bacteroidia; o__Bacteroidales; f__Muribaculaceae; g__PAC001127; s__PAC002399	0.206281	-0.68554	0.82158	none					zOTU_1530	2.35867	0.0313921	0.601887	1	30.8	0.001	k__Bacteria; p__Bacteroidetes; c__Bacteroidia; o__Bacteroidales; f__Bacteroidaceae; g__Bacteroides; s__Bacteroides acidifaciens	30800	4.48855	0.220485
																			zOTU_942	3.08537	0.00753917	0.150806	1	109.667	0.001	k__Bacteria; p__Firmicutes; c__Clostridia; o__Clostridiales; f__Clostridiaceae; g__Clostridium	109667	5.04007	0.82158	none					zOTU_1531	2.27705	0.0368694	0.601887	1	32	0.001	k__Bacteria; p__Bacteroidetes; c__Bacteroidia; o__Bacteroidales; f__Bacteroidaceae; g__Bacteroides; s__Bacteroides acidifaciens	32000	4.50515	0.220485
																			zOTU_467	3.06855	0.00780247	0.150806	1	151.222	44.625	k__Bacteria; p__Bacteroidetes; c__Bacteroidia; o__Bacteroidales; f__Muribaculaceae; g__PAC000198; s__PAC001075	3.38873	0.530037	0.82158	none					zOTU_1532	2.25615	0.0384089	0.601887	1	32.8	0.001	k__Bacteria; p__Bacteroidetes; c__Bacteroidia; o__Bacteroidales; f__Bacteroidaceae; g__Bacteroides; s__Bacteroides acidifaciens	32800	4.51587	0.220485
																			zOTU_364	3.07619	0.00768172	0.150806	1	227.667	68.875	k__Bacteria; p__Bacteroidetes; c__Bacteroidia; o__Bacteroidales; f__Muribaculaceae; g__PAC000198; s__PAC001075	3.30551	0.519238	0.82158	none					zOTU_1416	2.26569	0.037699	0.601887	1	36.7	0.001	k__Bacteria; p__Bacteroidetes; c__Bacteroidia; o__Bacteroidales; f__Bacteroidaceae; g__Bacteroides; s__Bacteroides acidifaciens	36700	4.56467	0.220485
																			zOTU_2420	-3.05201	0.00807039	0.151619	1	0.222222	2	k__Bacteria; p__Firmicutes; c__Clostridia; o__Clostridiales; f__Ruminococcaceae; g__Anaerotruncus; s__Anaerotruncus colihominis	0.111111	-0.954243	0.819247	none					zOTU_1347	2.32889	0.0332958	0.601887	1	46.3	0.001	k__Bacteria; p__Bacteroidetes; c__Bacteroidia; o__Bacteroidales; f__Bacteroidaceae; g__Bacteroides; s__Bacteroides acidifaciens	46300	4.66558	0.220485
																			zOTU_1140	3.05331	0.00804897	0.151619	1	1.44444	0.25	k__Bacteria; p__Bacteroidetes; c__Bacteroidia; o__Bacteroidales; f__Muribaculaceae; g__HM124077; s__HM124077	5.77778	0.761761	0.819247	none					zOTU_1390	2.1739	0.0450663	0.601887	1	0.7	0.125	k__Bacteria; p__Firmicutes; c__Clostridia; o__Clostridiales; f__Lachnospiraceae	5.6	0.748188	0.220485
																			zOTU_1942	3.0478	0.00813998	0.151619	1	14.7778	0.001	k__Bacteria; p__Firmicutes; c__Clostridia; o__Clostridiales; f__Peptostreptococcaceae	14777.8	4.16961	0.819247	none					zOTU_3152	2.1739	0.0450663	0.601887	1	0.7	0.125	k__Bacteria; p__Firmicutes; c__Clostridia; o__Clostridiales; f__Ruminococcaceae; g__Sporobacter	5.6	0.748188	0.220485
																			zOTU_22	3.04987	0.00810568	0.151619	1	1791.33	897	k__Bacteria; p__Bacteroidetes; c__Bacteroidia; o__Bacteroidales; f__Prevotellaceae; g__Prevotella; s__PAC002481	1.99703	0.300384	0.819247	none					zOTU_1745	2.22813	0.0405669	0.601887	1	2.7	0.125	k__Bacteria; p__Firmicutes; c__Erysipelotrichi; o__Erysipelotrichales; f__Erysipelotrichaceae; g__PAC001362; s__PAC001647	21.6	1.33445	0.220485
																			zOTU_1828	3.03529	0.00835016	0.15268	1	2.44444	0.125	k__Bacteria; p__Firmicutes; c__Clostridia; o__Clostridiales; f__Lachnospiraceae; g__Eubacterium4	19.5556	1.29127	0.816218	none					zOTU_1962	2.25293	0.038652	0.601887	1	3.2	0.125	k__Bacteria; p__Firmicutes; c__Clostridia; o__Clostridiales; f__Ruminococcaceae; g__PAC000672; s__HM123911	25.6	1.40824	0.220485
																			zOTU_243	-3.03323	0.00838538	0.15268	1	3.77778	47.625	k__Bacteria; p__Bacteroidetes; c__Bacteroidia; o__Bacteroidales; f__Muribaculaceae	0.0793234	-1.1006	0.816218	none					zOTU_639	2.3094	0.0345997	0.601887	1	1	0.25	k__Bacteria; p__Firmicutes; c__Clostridia; o__Clostridiales; f__Lachnospiraceae	4	0.60206	0.220485
																			zOTU_6	3.03813	0.00830198	0.15268	1	4143.22	2726.75	k__Bacteria; p__Bacteroidetes; c__Bacteroidia; o__Bacteroidales; f__Muribaculaceae; g__PAC000186; s__PAC002447	1.51947	0.181693	0.816218	none					zOTU_2514	2.21338	0.0417476	0.601887	1	1.2	0.25	k__Bacteria; p__Firmicutes; c__Clostridia; o__Clostridiales; f__Lachnospiraceae; g__PAC001200; s__AF371556	4.8	0.681241	0.220485
																			zOTU_5	3.03586	0.00834056	0.15268	1	5291.56	3396.38	k__Bacteria; p__Bacteroidetes; c__Bacteroidia; o__Bacteroidales; f__Muribaculaceae; g__PAC000186; s__PAC002447	1.558	0.192568	0.816218	none					zOTU_1804	-2.3094	0.0345997	0.601887	1	0.001	0.375	k__Bacteria; p__Firmicutes; c__Clostridia; o__Clostridiales; f__Lachnospiraceae	0.00266667	-2.57403	0.220485
																			zOTU_1018	3.02785	0.00847781	0.1535	1	16.7778	7.25	k__Bacteria; p__Bacteroidetes; c__Bacteroidia; o__Bacteroidales; f__Muribaculaceae	2.31418	0.364396	0.81389	none					zOTU_2334	-2.3094	0.0345997	0.601887	1	0.001	0.375	k__Bacteria; p__Actinobacteria; c__Coriobacteriia; o__Coriobacteriales; f__Coriobacteriaceae; g__PAC001266; s__PAC001357	0.00266667	-2.57403	0.220485
																			zOTU_980	3.01672	0.00867227	0.156149	1	100.333	0.001	k__Bacteria; p__Firmicutes; c__Clostridia; o__Clostridiales; f__Clostridiaceae; g__Clostridium	100333	5.00145	0.806461	none					zOTU_2516	2.3659	0.0309456	0.601887	1	1.9	0.5	k__Bacteria; p__Tenericutes; c__Mollicutes; o__PAC001057; f__PAC000197; g__PAC000197; s__PAC000197	3.8	0.579784	0.220485
																			zOTU_1138	3.01085	0.00877658	0.157154	1	28.5556	7	k__Bacteria; p__Firmicutes; c__Clostridia; o__Clostridiales; f__Lachnospiraceae	4.07937	0.610593	0.803674	none					zOTU_1729	2.17107	0.0453133	0.601887	1	2.2	0.5	k__Bacteria; p__Firmicutes; c__Clostridia; o__Clostridiales; f__Lachnospiraceae; g__PAC001681; s__PAC001755	4.4	0.643453	0.220485
																			zOTU_3140	-3.00382	0.00890315	0.158471	1	22.1111	32.875	k__Bacteria; p__Bacteroidetes; c__Bacteroidia; o__Bacteroidales; f__Muribaculaceae	0.672581	-0.172255	0.800052	none					zOTU_1952	-2.17443	0.0450207	0.601887	1	0.001	0.625	k__Bacteria; p__Bacteroidetes; c__Bacteroidia; o__Bacteroidales; f__Bacteroidaceae; g__Bacteroides; s__Bacteroides caccae	0.0016	-2.79588	0.220485
																			zOTU_535	3.00136	0.00894789	0.158471	1	100.333	51.625	k__Bacteria; p__Bacteroidetes; c__Bacteroidia; o__Bacteroidales; f__Porphyromonadaceae; g__Parabacteroides; s__Parabacteroides goldsteinii	1.9435	0.288585	0.800052	none					zOTU_1581	2.18563	0.0440556	0.601887	1	4.8	0.625	k__Bacteria; p__Firmicutes; c__Clostridia; o__Clostridiales; f__Lachnospiraceae; g__Clostridium24; s__PAC002304	7.68	0.885361	0.220485
																			zOTU_1107	2.99788	0.00901156	0.158731	1	85.2222	0.001	k__Bacteria; p__Firmicutes; c__Clostridia; o__Clostridiales; f__Clostridiaceae; g__Clostridium	85222.2	4.93055	0.799339	none					zOTU_2359	2.25101	0.038797	0.601887	1	6.3	0.625	k__Bacteria; p__Cyanobacteria; c__Vampirovibrio; o__FR888536; f__FR888536; g__FR888536	10.08	1.00346	0.220485
																			zOTU_2487	2.97044	0.00952903	0.164274	1	0.555556	0.001	k__Bacteria; p__Firmicutes; c__Erysipelotrichi; o__Erysipelotrichales; f__Erysipelotrichaceae; g__Coprobacillus	555.556	2.74473	0.78443	none					zOTU_3085	-2.3094	0.0345997	0.601887	1	0.001	0.75	k__Bacteria; p__Firmicutes; c__Clostridia; o__Clostridiales; f__Ruminococcaceae	0.00133333	-2.87506	0.220485
																			zOTU_2569	2.97044	0.00952903	0.164274	1	0.555556	0.001	k__Bacteria; p__Firmicutes; c__Clostridia; o__Clostridiales; f__Ruminococcaceae; g__PAC000661	555.556	2.74473	0.78443	none					zOTU_2201	-2.1739	0.0450663	0.601887	1	0.3	0.875	#N/A	0.342857	-0.464887	0.220485
																			zOTU_1759	-2.97599	0.00942206	0.164274	1	3.22222	7.75	k__Bacteria; p__Firmicutes; c__Clostridia; o__Clostridiales; f__Ruminococcaceae; g__Pseudoflavonifractor; s__PAC001761	0.415771	-0.381146	0.78443	none					zOTU_2829	-2.29878	0.0353299	0.601887	1	0.1	1	k__Bacteria; p__Firmicutes; c__Clostridia; o__Clostridiales; f__Ruminococcaceae; g__PAC000661; s__PAC002012	0.1	-1	0.220485
																			zOTU_1053	2.97166	0.00950547	0.164274	1	89.5556	24.125	k__Bacteria; p__Firmicutes; c__Clostridia; o__Clostridiales; f__Lachnospiraceae	3.71215	0.569625	0.78443	none					zOTU_3108	-2.17732	0.0447693	0.601887	1	0.2	1	k__Bacteria; p__Firmicutes; c__Clostridia; o__Clostridiales; f__Ruminococcaceae	0.2	-0.69897	0.220485
																			zOTU_1029	-2.95356	0.00986181	0.169112	1	6.44444	17.375	k__Bacteria; p__Firmicutes; c__Clostridia; o__Clostridiales; f__Ruminococcaceae; g__PAC001402; s__PAC001561	0.370903	-0.430739	0.771826	none					zOTU_1079	2.2472	0.0390865	0.601887	1	4.5	1	k__Bacteria; p__Firmicutes; c__Clostridia; o__Clostridiales; f__Lachnospiraceae	4.5	0.653213	0.220485
																			zOTU_2058	-2.94709	0.00999225	0.170447	1	1.11111	2.625	k__Bacteria; p__Bacteroidetes; c__Bacteroidia; o__Bacteroidales; f__Muribaculaceae; g__PAC001068	0.42328	-0.373372	0.768411	none					zOTU_2553	-2.32888	0.0332967	0.601887	1	0.1	1.125	#N/A	0.0888889	-1.05115	0.220485
																			zOTU_1574	-2.94344	0.0100667	0.170818	1	8.11111	16.375	k__Bacteria; p__Firmicutes; c__Clostridia; o__Clostridiales; f__Lachnospiraceae	0.495335	-0.305101	0.767467	none					zOTU_2616	-2.27809	0.0367949	0.601887	1	0.4	1.25	k__Bacteria; p__Firmicutes; c__Clostridia; o__Clostridiales; f__Ruminococcaceae	0.32	-0.49485	0.220485
																			zOTU_1585	2.93409	0.0102597	0.173186	1	2.11111	0.001	k__Bacteria; p__Bacteroidetes; c__Bacteroidia; o__Bacteroidales; f__Porphyromonadaceae; g__Parabacteroides	2111.11	3.32451	0.761488	none					zOTU_3116	-2.27809	0.0367949	0.601887	1	0.4	1.25	k__Bacteria; p__Firmicutes; c__Clostridia; o__Clostridiales; f__Ruminococcaceae; g__LT629951; s__HM124168	0.32	-0.49485	0.220485
																			zOTU_1832	2.91659	0.0106308	0.1776	1	106.222	7.375	k__Bacteria; p__Bacteroidetes; c__Bacteroidia; o__Bacteroidales; f__Muribaculaceae	14.403	1.15845	0.750557	none					zOTU_414	2.23772	0.039816	0.601887	1	4.5	1.25	k__Bacteria; p__Firmicutes; c__Clostridia; o__Clostridiales; f__Lachnospiraceae	3.6	0.556303	0.220485
																			zOTU_585	2.91843	0.0105911	0.1776	1	154.444	12	k__Bacteria; p__Bacteroidetes; c__Bacteroidia; o__Bacteroidales; f__Muribaculaceae; g__PAC001068; s__PAC001568	12.8704	1.10959	0.750557	none					zOTU_470	2.26894	0.0374604	0.601887	1	3.5	1.375	k__Bacteria; p__Firmicutes; c__Clostridia; o__Clostridiales; f__Lachnospiraceae	2.54545	0.405765	0.220485
																			zOTU_1108	-2.91338	0.0107004	0.177846	1	14.3333	28	k__Bacteria; p__Firmicutes; c__Clostridia; o__Clostridiales; f__Lachnospiraceae	0.511905	-0.290811	0.749956	none					zOTU_2248	-2.37854	0.0301795	0.601887	1	0.3	1.5	k__Bacteria; p__Actinobacteria; c__Coriobacteriia; o__Coriobacteriales; f__Coriobacteriaceae; g__PAC001266; s__PAC002419	0.2	-0.69897	0.220485
																			zOTU_2181	2.90527	0.0108777	0.17987	1	2	0.375	k__Bacteria; p__Bacteroidetes; c__Bacteroidia; o__Bacteroidales; f__Muribaculaceae; g__PAC001127; s__PAC001482	5.33333	0.726999	0.745041	none					zOTU_3242	-2.21455	0.0416534	0.601887	1	0.5	1.5	k__Bacteria; p__Firmicutes; c__Clostridia; o__Clostridiales; f__Ruminococcaceae; g__AB218327; s__AB218327	0.333333	-0.477121	0.220485
																			zOTU_8	2.90037	0.0109864	0.180745	1	3534	2327.75	k__Bacteria; p__Bacteroidetes; c__Bacteroidia; o__Bacteroidales; f__Muribaculaceae; g__PAC000186; s__PAC002447	1.5182	0.18133	0.742933	none					zOTU_2299	-2.17732	0.0447693	0.601887	1	0.4	2	k__Bacteria; p__Firmicutes; c__Clostridia; o__Clostridiales; f__Christensenellaceae; g__PAC001207	0.2	-0.69897	0.220485
																			zOTU_1815	2.89294	0.0111531	0.181771	1	1.88889	0.25	k__Bacteria; p__Firmicutes; c__Clostridia; o__Clostridiales; f__Ruminococcaceae; g__HM124015; s__AM405167	7.55556	0.878266	0.740476	none					zOTU_2018	-2.2324	0.0402313	0.601887	1	0.7	2.125	#N/A	0.329412	-0.482261	0.220485
																			zOTU_1167	2.8926	0.0111609	0.181771	1	19.6667	3.625	k__Bacteria; p__Firmicutes; c__Clostridia; o__Clostridiales; f__Lachnospiraceae	5.42529	0.734423	0.740476	none					zOTU_1410	2.34165	0.0324671	0.601887	1	17.5	2.25	k__Bacteria; p__Firmicutes; c__Clostridia; o__Clostridiales; f__Lachnospiraceae; g__PAC001149	7.77778	0.890856	0.220485
																			zOTU_1814	2.88823	0.0112602	0.182471	1	6.33333	2.125	k__Bacteria; p__Bacteroidetes; c__Bacteroidia; o__Bacteroidales; f__Bacteroidaceae; g__Bacteroides; s__FQXY	2.98039	0.474273	0.738806	none					zOTU_2537	-2.27955	0.0366894	0.601887	1	0.3	2.625	k__Bacteria; p__Bacteroidetes; c__Bacteroidia; o__Bacteroidales; f__Muribaculaceae	0.114286	-0.942008	0.220485
																			zOTU_1494	2.88475	0.0113399	0.182849	1	20.7778	5.125	k__Bacteria; p__Firmicutes; c__Clostridia; o__Clostridiales; f__Lachnospiraceae; g__Anaerotignum; s__PAC001740	4.0542	0.607905	0.737908	none					zOTU_2562	-2.32989	0.0332306	0.601887	1	0.4	3.125	k__Bacteria; p__Bacteroidetes; c__Bacteroidia; o__Bacteroidales; f__Muribaculaceae	0.128	-0.89279	0.220485
																			zOTU_491	-2.88075	0.0114322	0.183425	1	0.333333	44.625	k__Bacteria; p__Firmicutes; c__Clostridia; o__Clostridiales; f__Ruminococcaceae; g__Eubacterium8	0.00746965	-2.1267	0.736542	none					zOTU_2001	-2.29747	0.0354211	0.601887	1	0.9	3.25	k__Bacteria; p__Firmicutes; c__Clostridia; o__Clostridiales; f__Christensenellaceae; g__PAC001207	0.276923	-0.557641	0.220485
																			zOTU_554	2.87613	0.0115396	0.184236	1	95.2222	48.625	k__Bacteria; p__Bacteroidetes; c__Bacteroidia; o__Bacteroidales; f__Porphyromonadaceae; g__Parabacteroides; s__Parabacteroides goldsteinii	1.9583	0.291879	0.734626	none					zOTU_2050	2.18274	0.0443026	0.601887	1	10.6	3.5	k__Bacteria; p__Firmicutes; c__Clostridia; o__Clostridiales; f__Lachnospiraceae	3.02857	0.481238	0.220485
																			zOTU_533	-2.87186	0.0116399	0.184926	1	0.333333	35.5	k__Bacteria; p__Firmicutes; c__Clostridia; o__Clostridiales; f__Ruminococcaceae; g__Eubacterium8	0.00938967	-2.02735	0.733002	none					zOTU_570	2.34077	0.0325237	0.601887	1	9.3	3.625	k__Bacteria; p__Firmicutes; c__Clostridia; o__Clostridiales; f__Lachnospiraceae	2.56552	0.409175	0.220485
																			zOTU_674	2.86558	0.0117888	0.186378	1	121.222	7.625	k__Bacteria; p__Bacteroidetes; c__Bacteroidia; o__Bacteroidales; f__Muribaculaceae; g__PAC001068; s__PAC001568	15.898	1.20134	0.729604	none					zOTU_2259	-2.20515	0.0424204	0.601887	1	1	3.875	k__Bacteria; p__Firmicutes; c__Clostridia; o__Clostridiales; f__Lachnospiraceae; g__Anaerotignum; s__PAC001709	0.258065	-0.588272	0.220485
																			zOTU_1433	2.85259	0.012103	0.189675	1	21.8889	4.375	k__Bacteria; p__Firmicutes; c__Clostridia; o__Clostridiales; f__Lachnospiraceae; g__Anaerotignum; s__PAC001740	5.00317	0.699246	0.72199	none					zOTU_1910	-2.29434	0.0356395	0.601887	1	1	4.375	k__Bacteria; p__Firmicutes; c__Clostridia; o__Clostridiales; f__Christensenellaceae; g__PAC001207	0.228571	-0.640978	0.220485
																			zOTU_350	2.85212	0.0121144	0.189675	1	40.3333	19.25	k__Bacteria; p__Bacteroidetes; c__Bacteroidia; o__Bacteroidales; f__Muribaculaceae	2.09524	0.321233	0.72199	none					zOTU_2367	-2.1721	0.0452236	0.601887	1	0.6	5.25	k__Bacteria; p__Tenericutes; c__Mollicutes; o__PAC001057; f__PAC000197; g__PAC000197; s__PAC001787	0.114286	-0.942008	0.220485
																			zOTU_87	-2.83917	0.012436	0.193774	1	83	365.25	k__Bacteria; p__Bacteroidetes; c__Bacteroidia; o__Bacteroidales; f__Muribaculaceae; g__PAC001127; s__PAC002399	0.227242	-0.643512	0.712703	none					zOTU_1622	-2.19835	0.0429835	0.601887	1	1.5	5.625	k__Bacteria; p__Cyanobacteria; c__Vampirovibrio; o__FR888536; f__FR888536; g__FR888536; s__EU622705	0.266667	-0.574031	0.220485
																			zOTU_1081	2.83051	0.0126555	0.195316	1	50.5556	16.375	k__Bacteria; p__Firmicutes; c__Clostridia; o__Clostridiales; f__Ruminococcaceae; g__Pseudoflavonifractor; s__AY916184	3.08736	0.489588	0.709262	none					zOTU_1656	-2.23347	0.0401475	0.601887	1	3.1	5.875	k__Bacteria; p__Firmicutes; c__Clostridia; o__Clostridiales; f__Mogibacterium; g__PAC001609	0.52766	-0.277646	0.220485
																			zOTU_3079	2.83056	0.0126543	0.195316	1	95.4444	46.375	k__Bacteria; p__Bacteroidetes; c__Bacteroidia; o__Bacteroidales; f__Prevotellaceae	2.0581	0.313467	0.709262	none					zOTU_1788	-2.30633	0.0348096	0.601887	1	2.5	6.25	k__Bacteria; p__Firmicutes; c__Clostridia; o__Clostridiales; f__Ruminococcaceae; g__Harryflintia; s__PAC001713	0.4	-0.39794	0.220485
																			zOTU_658	2.82676	0.0127517	0.195868	1	124.444	10.25	k__Bacteria; p__Bacteroidetes; c__Bacteroidia; o__Bacteroidales; f__Muribaculaceae; g__PAC001068; s__PAC001568	12.1409	1.08425	0.708037	none					zOTU_1388	2.1727	0.0451707	0.601887	1	14.9	6.375	k__Bacteria; p__Firmicutes; c__Clostridia; o__Clostridiales; f__Lachnospiraceae	2.33725	0.368706	0.220485
																			zOTU_2038	-2.81801	0.0129792	0.197491	1	0.001	0.5	k__Bacteria; p__Firmicutes; c__Clostridia; o__Clostridiales; f__Ruminococcaceae; g__PAC000672; s__HM123911	0.002	-2.69897	0.704452	none					zOTU_645	2.22783	0.040591	0.601887	1	66.3	6.5	k__Bacteria; p__Firmicutes; c__Clostridia; o__Clostridiales; f__Lachnospiraceae; g__KE159571	10.2	1.0086	0.220485
																			zOTU_1156	-2.81855	0.012965	0.197491	1	5.22222	18.375	k__Bacteria; p__Firmicutes; c__Clostridia; o__Clostridiales; f__Lachnospiraceae; g__Acetatifactor; s__PAC001463	0.284203	-0.546372	0.704452	none					zOTU_1564	-2.27683	0.0368859	0.601887	1	3.8	6.625	k__Bacteria; p__Firmicutes; c__Clostridia; o__Clostridiales; f__Mogibacterium; g__PAC001609	0.573585	-0.241402	0.220485
																			zOTU_1791	-2.79488	0.0135995	0.205962	1	1	3.375	k__Bacteria; p__Firmicutes; c__Clostridia; o__Clostridiales; f__Lachnospiraceae	0.296296	-0.528274	0.686212	none					zOTU_1852	-2.35775	0.0314498	0.601887	1	2.7	6.875	k__Bacteria; p__Firmicutes; c__Clostridia; o__Clostridiales; f__Ruminococcaceae; g__GQ451199	0.392727	-0.405909	0.220485
																			zOTU_1065	-2.78566	0.0138546	0.207402	1	5.55556	15.625	k__Bacteria; p__Firmicutes; c__Clostridia; o__Clostridiales; f__Ruminococcaceae; g__PAC001402; s__PAC001561	0.355556	-0.449093	0.683187	none					zOTU_517	2.31962	0.03391	0.601887	1	96.2	7	k__Bacteria; p__Firmicutes; c__Clostridia; o__Clostridiales; f__Lachnospiraceae	13.7429	1.13808	0.220485
																			zOTU_376	2.78452	0.0138865	0.207402	1	67.5556	28.625	k__Bacteria; p__Firmicutes; c__Clostridia; o__Clostridiales; f__Lachnospiraceae	2.36002	0.372916	0.683187	none					zOTU_1359	-2.26596	0.0376797	0.601887	1	3.8	7.5	k__Bacteria; p__Firmicutes; c__Erysipelotrichi; o__Erysipelotrichales; f__Erysipelotrichaceae; g__PAC001528; s__PAC001528	0.506667	-0.295278	0.220485
																			zOTU_427	2.78626	0.0138379	0.207402	1	182.444	61	k__Bacteria; p__Bacteroidetes; c__Bacteroidia; o__Bacteroidales; f__Muribaculaceae; g__PAC000198; s__PAC001075	2.99089	0.475801	0.683187	none					zOTU_577	2.27678	0.0368894	0.601887	1	74.8	7.5	k__Bacteria; p__Firmicutes; c__Clostridia; o__Clostridiales; f__Lachnospiraceae; g__KE159571	9.97333	0.99884	0.220485
																			zOTU_1124	2.77451	0.0141694	0.210657	1	15.3333	5.5	k__Bacteria; p__Bacteroidetes; c__Bacteroidia; o__Bacteroidales; f__Muribaculaceae	2.78788	0.445274	0.676425	none					zOTU_2347	-2.2092	0.0420886	0.601887	1	0.5	8.5	k__Bacteria; p__Firmicutes; c__Clostridia; o__Clostridiales; f__Lachnospiraceae; g__PAC001516; s__PAC001741	0.0588235	-1.23045	0.220485
																			zOTU_707	2.76085	0.0145646	0.215543	1	113.111	9.5	k__Bacteria; p__Bacteroidetes; c__Bacteroidia; o__Bacteroidales; f__Muribaculaceae; g__PAC001068; s__PAC001568	11.9064	1.07578	0.666465	none					zOTU_2137	2.17632	0.0448566	0.601887	1	14.5	8.5	k__Bacteria; p__Bacteroidetes; c__Bacteroidia; o__Bacteroidales	1.70588	0.231949	0.220485
																			zOTU_782	2.75679	0.0146841	0.216324	1	40.3333	16.125	k__Bacteria; p__Firmicutes; c__Clostridia; o__Clostridiales; f__Dehalobacterium; g__PAC001221; s__PAC001395	2.50129	0.398164	0.664895	none					zOTU_545	2.25417	0.0385579	0.601887	1	90.6	9	k__Bacteria; p__Firmicutes; c__Clostridia; o__Clostridiales; f__Lachnospiraceae	10.0667	1.00289	0.220485
																			zOTU_1042	2.74691	0.0149789	0.219668	1	94.4444	26	k__Bacteria; p__Firmicutes; c__Clostridia; o__Clostridiales; f__Lachnospiraceae	3.63248	0.560203	0.658232	none					zOTU_1026	2.31542	0.0341917	0.601887	1	26.3	12.375	k__Bacteria; p__Bacteroidetes; c__Bacteroidia; o__Bacteroidales; f__Muribaculaceae	2.12525	0.327411	0.220485
																			zOTU_2379	2.74338	0.0150858	0.220239	1	3.33333	0.375	k__Bacteria; p__Tenericutes; c__Mollicutes; o__PAC001057; f__PAC001057; g__PAC001109	8.88889	0.948847	0.657106	none					zOTU_594	2.33584	0.0328425	0.601887	1	120.5	14	k__Bacteria; p__Firmicutes; c__Clostridia; o__Clostridiales; f__Lachnospiraceae	8.60714	0.934859	0.220485
																			zOTU_408	-2.7381	0.0152467	0.22159	1	2	15.375	k__Bacteria; p__Firmicutes; c__Erysipelotrichi; o__Erysipelotrichales; f__Erysipelotrichaceae; g__Faecalibaculum; s__Faecalibaculum rodentium	0.130081	-0.885785	0.65445	none					zOTU_3209	2.19974	0.042868	0.601887	1	33	16.125	k__Bacteria; p__Bacteroidetes; c__Bacteroidia; o__Bacteroidales; f__Muribaculaceae	2.04651	0.311014	0.220485
																			zOTU_438	-2.72944	0.0155144	0.224473	1	1.33333	57.5	k__Bacteria; p__Firmicutes; c__Clostridia; o__Clostridiales; f__Ruminococcaceae; g__Eubacterium8	0.0231884	-1.63473	0.648835	none					zOTU_2669	2.31091	0.0344969	0.601887	1	33.2	16.375	k__Bacteria; p__Bacteroidetes; c__Bacteroidia; o__Bacteroidales; f__Muribaculaceae	2.02748	0.306957	0.220485
																			zOTU_1239	2.72588	0.0156257	0.22508	1	73.7778	49.375	k__Bacteria; p__Bacteroidetes; c__Bacteroidia; o__Bacteroidales; f__Muribaculaceae	1.49423	0.174418	0.647663	none					zOTU_558	2.3588	0.0313841	0.601887	1	133.4	17.125	k__Bacteria; p__Firmicutes; c__Clostridia; o__Clostridiales; f__Lachnospiraceae	7.78978	0.891525	0.220485
																			zOTU_2239	2.72346	0.0157019	0.225177	1	3.88889	0.75	k__Bacteria; p__Firmicutes; c__Clostridia; o__Clostridiales; f__Ruminococcaceae; g__PAC000661	5.18519	0.714764	0.647476	none					zOTU_848	-2.27191	0.0372427	0.601887	1	11.2	21.5	k__Bacteria; p__Bacteroidetes; c__Bacteroidia; o__Bacteroidales; f__Muribaculaceae; g__PAC000186; s__PAC001128	0.52093	-0.28322	0.220485
																			zOTU_463	-2.7084	0.0161837	0.231063	1	1.22222	52.625	k__Bacteria; p__Firmicutes; c__Clostridia; o__Clostridiales; f__Ruminococcaceae; g__Eubacterium8	0.0232251	-1.63404	0.63627	none					zOTU_874	-2.30701	0.0347631	0.601887	1	12.5	25.25	k__Bacteria; p__Firmicutes; c__Clostridia; o__Clostridiales; f__Ruminococcaceae; g__Phocea; s__DQ815738	0.49505	-0.305351	0.220485
																			zOTU_2384	-2.69936	0.01648	0.23122	1	0.111111	1	k__Bacteria; p__Firmicutes; c__Clostridia; o__Clostridiales; f__Lachnospiraceae	0.111111	-0.954243	0.635975	none					zOTU_829	-2.31488	0.0342285	0.601887	1	12.9	27.75	k__Bacteria; p__Firmicutes; c__Clostridia; o__Clostridiales; f__Lachnospiraceae	0.464865	-0.332673	0.220485
																			zOTU_2806	2.69936	0.01648	0.23122	1	0.888889	0.001	k__Bacteria; p__Firmicutes; c__Clostridia; o__Clostridiales; f__Lachnospiraceae; g__Eubacterium4; s__DQ382351	888.889	2.94885	0.635975	none					zOTU_904	-2.24575	0.0391972	0.601887	1	15.2	29.875	k__Bacteria; p__Firmicutes; c__Clostridia; o__Clostridiales; f__Ruminococcaceae; g__Eubacterium8	0.508787	-0.293464	0.220485
																			zOTU_1311	-2.70562	0.0162742	0.23122	1	0.888889	23	k__Bacteria; p__Firmicutes; c__Clostridia; o__Clostridiales; f__Ruminococcaceae; g__Agathobaculum	0.0386473	-1.41288	0.635975	none					zOTU_800	-2.26413	0.0378147	0.601887	1	13.4	32.875	k__Bacteria; p__Firmicutes; c__Clostridia; o__Clostridiales; f__Ruminococcaceae; g__Eubacterium8	0.407605	-0.389761	0.220485
																			zOTU_1504	-2.70041	0.0164452	0.23122	1	0.888889	26.375	k__Bacteria; p__Firmicutes; c__Clostridia; o__Clostridiales; f__Ruminococcaceae; g__Agathobaculum	0.0337019	-1.47234	0.635975	none					zOTU_842	-2.25462	0.038524	0.601887	1	17.8	34.75	k__Bacteria; p__Bacteroidetes; c__Bacteroidia; o__Bacteroidales; f__Muribaculaceae; g__PAC000186	0.51223	-0.290535	0.220485
																			zOTU_73	-2.69542	0.0166105	0.232046	1	385.333	689.125	k__Bacteria; p__Bacteroidetes; c__Bacteroidia; o__Bacteroidales; f__Muribaculaceae; g__PAC001112; s__PAC001112	0.559163	-0.252461	0.634425	none					zOTU_811	-2.21254	0.0418159	0.601887	1	17.9	35.75	k__Bacteria; p__Bacteroidetes; c__Bacteroidia; o__Bacteroidales; f__Muribaculaceae; g__PAC000186	0.500699	-0.300423	0.220485
																			zOTU_1036	2.68885	0.0168309	0.234116	1	7.44444	2.625	k__Bacteria; p__Firmicutes; c__Clostridia; o__Clostridiales; f__Ruminococcaceae; g__Pseudoflavonifractor	2.83598	0.452703	0.630569	none					zOTU_628	2.17525	0.0449495	0.601887	1	150.8	47	k__Bacteria; p__Bacteroidetes; c__Bacteroidia; o__Bacteroidales; f__Muribaculaceae	3.20851	0.506303	0.220485
																			zOTU_3224	2.68394	0.0169973	0.235325	1	5.55556	1.75	k__Bacteria; p__Bacteroidetes; c__Bacteroidia; o__Bacteroidales; f__Prevotellaceae; g__Prevotella	3.1746	0.501689	0.628332	none					zOTU_515	-2.34564	0.0322125	0.601887	1	32.8	56.5	k__Bacteria; p__Bacteroidetes; c__Bacteroidia; o__Bacteroidales; f__Muribaculaceae; g__HM124077; s__HM124077	0.580531	-0.236175	0.220485
																			zOTU_3042	2.68201	0.0170631	0.235325	1	67.7778	30.75	k__Bacteria; p__Bacteroidetes; c__Bacteroidia; o__Bacteroidales	2.20416	0.343242	0.628332	none					zOTU_351	-2.20987	0.0420332	0.601887	1	60.4	101	k__Bacteria; p__Bacteroidetes; c__Bacteroidia; o__Bacteroidales; f__Muribaculaceae	0.59802	-0.223284	0.220485
																			zOTU_2073	-2.65986	0.0178363	0.240601	1	0.001	0.875	k__Bacteria; p__Firmicutes; c__Clostridia; o__Clostridiales; f__Ruminococcaceae; g__PAC000672; s__HM123911	0.00114286	-2.94201	0.618703	none					zOTU_268	2.17834	0.0446815	0.601887	1	217.3	108.5	k__Bacteria; p__Bacteroidetes; c__Bacteroidia; o__Bacteroidales; f__Muribaculaceae; g__PAC001068; s__PAC001069	2.00276	0.30163	0.220485
																			zOTU_2148	-2.64806	0.0182622	0.240601	1	0.222222	3.25	k__Bacteria; p__Firmicutes; c__Clostridia; o__Clostridiales; f__Lachnospiraceae; g__Acetatifactor	0.0683761	-1.1651	0.618703	none					zOTU_313	-2.29913	0.0353058	0.601887	1	74	120.125	k__Bacteria; p__Bacteroidetes; c__Bacteroidia; o__Bacteroidales; f__Muribaculaceae	0.616025	-0.210402	0.220485
																			zOTU_1953	-2.65405	0.0180447	0.240601	1	0.222222	7.375	k__Bacteria; p__Bacteroidetes; c__Bacteroidia; o__Bacteroidales; f__Muribaculaceae; g__PAC001112	0.0301318	-1.52097	0.618703	none					zOTU_273	-2.27335	0.0371381	0.601887	1	77.9	162.375	k__Bacteria; p__Bacteroidetes; c__Bacteroidia; o__Bacteroidales; f__Rikenellaceae; g__Alistipes; s__PAC001061	0.479754	-0.318982	0.220485
																			zOTU_2056	-2.65354	0.0180631	0.240601	1	0.555556	3.5	k__Bacteria; p__Firmicutes; c__Clostridia; o__Clostridiales; f__Lachnospiraceae; g__Acetatifactor	0.15873	-0.799341	0.618703	none					zOTU_245	-2.23074	0.0403615	0.601887	1	9.8	342.25	k__Bacteria; p__Proteobacteria; c__Deltaproteobacteria; o__Desulfovibrionales; f__Desulfovibrionaceae; g__LT706945	0.028634	-1.54312	0.220485
																			zOTU_1453	-2.65035	0.0181785	0.240601	1	0.777778	28.625	k__Bacteria; p__Firmicutes; c__Clostridia; o__Clostridiales; f__Ruminococcaceae; g__Agathobaculum	0.0271713	-1.56589	0.618703	none					zOTU_206	-2.20651	0.0423086	0.601887	1	11.1	390.25	k__Bacteria; p__Proteobacteria; c__Deltaproteobacteria; o__Desulfovibrionales; f__Desulfovibrionaceae; g__LT706945	0.0284433	-1.54602	0.220485
																			zOTU_2603	2.65008	0.0181885	0.240601	1	2.55556	0.5	k__Bacteria; p__Firmicutes; c__Clostridia; o__Clostridiales; f__Ruminococcaceae; g__Caproiciproducens; s__HQ780956	5.11111	0.708515	0.618703	none					zOTU_8	2.27572	0.036966	0.601887	1	3164.5	2327.75	k__Bacteria; p__Bacteroidetes; c__Bacteroidia; o__Bacteroidales; f__Muribaculaceae; g__PAC000186; s__PAC002447	1.35947	0.133369	0.220485
																			zOTU_2219	2.66013	0.0178267	0.240601	1	3.55556	1.25	k__Bacteria; p__Firmicutes; c__Clostridia; o__Clostridiales; f__Ruminococcaceae; g__Sporobacter	2.84444	0.453997	0.618703	none					zOTU_7	2.30921	0.034613	0.601887	1	3490.8	2555.25	k__Bacteria; p__Bacteroidetes; c__Bacteroidia; o__Bacteroidales; f__Muribaculaceae; g__PAC000186; s__PAC002447	1.36613	0.135492	0.220485
																			zOTU_1920	2.64993	0.018194	0.240601	1	4.77778	0.5	k__Bacteria; p__Firmicutes; c__Clostridia; o__Clostridiales; f__Lachnospiraceae	9.55556	0.980256	0.618703	none					zOTU_6	2.30848	0.0346623	0.601887	1	3720.9	2726.75	k__Bacteria; p__Bacteroidetes; c__Bacteroidia; o__Bacteroidales; f__Muribaculaceae; g__PAC000186; s__PAC002447	1.36459	0.135003	0.220485
																			zOTU_2050	2.65897	0.017868	0.240601	1	7.66667	3.5	k__Bacteria; p__Firmicutes; c__Clostridia; o__Clostridiales; f__Lachnospiraceae	2.19048	0.340539	0.618703	none					zOTU_5	2.17192	0.0452391	0.601887	1	4568.3	3396.38	k__Bacteria; p__Bacteroidetes; c__Bacteroidia; o__Bacteroidales; f__Muribaculaceae; g__PAC000186; s__PAC002447	1.34505	0.128739	0.220485
																			zOTU_395	2.6658	0.0176256	0.240601	1	26.1111	11.875	k__Bacteria; p__Bacteroidetes; c__Bacteroidia; o__Bacteroidales; f__Muribaculaceae	2.19883	0.342192	0.618703	none					zOTU_2286	2.16525	0.0458257	0.606208	1	6.8	0.875	k__Bacteria; p__Cyanobacteria; c__Vampirovibrio; o__FR888536; f__FR888536; g__FR888536	7.77143	0.890501	0.217378
																			zOTU_581	2.65072	0.0181653	0.240601	1	85.4444	46.75	k__Bacteria; p__Proteobacteria; c__Deltaproteobacteria; o__Desulfovibrionales; f__Desulfovibrionaceae; g__LT706945; s__PAC001747	1.82769	0.261902	0.618703	none					zOTU_102	-2.16124	0.0461809	0.608425	1	278.3	577.375	k__Bacteria; p__Firmicutes; c__Clostridia; o__Clostridiales; f__Lachnospiraceae	0.482009	-0.316945	0.215793
																			zOTU_1177	-2.64443	0.018395	0.241369	1	0.001	22.25	k__Bacteria; p__Proteobacteria; c__Alphaproteobacteria; o__Rhodospirillales; f__Rhodospirillaceae; g__LARJ	4.49438e-05	-4.34733	0.617319	none					zOTU_1025	2.15828	0.0464455	0.609433	1	30.2	13.375	k__Bacteria; p__Bacteroidetes; c__Bacteroidia; o__Bacteroidales; f__Muribaculaceae	2.25794	0.353713	0.215074
																			zOTU_1971	-2.62969	0.0189443	0.24658	1	0.111111	7.875	k__Bacteria; p__Firmicutes; c__Clostridia; o__Clostridiales; f__Ruminococcaceae; g__Agathobaculum	0.0141093	-1.85049	0.608042	none					zOTU_1343	-2.1518	0.047029	0.609685	1	9.3	27.875	k__Bacteria; p__Firmicutes; c__Clostridia; o__Clostridiales; f__Ruminococcaceae; g__Oscillibacter; s__EF406869	0.333632	-0.476732	0.214895
																			zOTU_1836	-2.63127	0.0188845	0.24658	1	3.22222	6.875	k__Bacteria; p__Firmicutes; c__Clostridia; o__Clostridiales; f__Ruminococcaceae; g__Oscillibacter; s__AB626948	0.468687	-0.329117	0.608042	none					zOTU_386	-2.15242	0.0469732	0.609685	1	68.9	154.375	k__Bacteria; p__Bacteroidetes; c__Bacteroidia; o__Bacteroidales; f__Muribaculaceae; g__PAC000198; s__PAC002296	0.446316	-0.350358	0.214895
																			zOTU_2088	-2.62424	0.0191512	0.248276	1	0.777778	3	k__Bacteria; p__Tenericutes; c__Mollicutes; o__PAC001057; f__PAC001057; g__PAC001109	0.259259	-0.586266	0.605066	none					zOTU_274	-2.15269	0.0469484	0.609685	1	10.5	304.375	k__Bacteria; p__Proteobacteria; c__Deltaproteobacteria; o__Desulfovibrionales; f__Desulfovibrionaceae; g__LT706945	0.0344969	-1.46222	0.214895
																			zOTU_1647	2.61271	0.0195967	0.248327	1	6.33333	2.75	k__Bacteria; p__Bacteroidetes; c__Bacteroidia; o__Bacteroidales; f__Bacteroidaceae; g__Bacteroides; s__FQXY	2.30303	0.3623	0.604976	none					zOTU_335	-2.14637	0.0475226	0.613628	1	86.5	184.5	k__Bacteria; p__Bacteroidetes; c__Bacteroidia; o__Bacteroidales; f__Muribaculaceae; g__PAC000198; s__PAC002296	0.468835	-0.32898	0.212095
																			zOTU_778	-2.61693	0.0194326	0.248327	1	19.8889	40.5	k__Bacteria; p__Bacteroidetes; c__Bacteroidia; o__Bacteroidales; f__Muribaculaceae; g__PAC000186	0.491084	-0.308845	0.604976	none					zOTU_2497	-2.14191	0.0479326	0.616466	1	0.2	1.625	#N/A	0.123077	-0.909823	0.210091
																			zOTU_931	2.61335	0.0195718	0.248327	1	30.8889	14.375	k__Bacteria; p__Firmicutes; c__Clostridia; o__Clostridiales; f__Ruminococcaceae	2.14879	0.332194	0.604976	none					zOTU_1515	2.13587	0.0484918	0.618748	1	33.2	0.001	k__Bacteria; p__Bacteroidetes; c__Bacteroidia; o__Bacteroidales; f__Bacteroidaceae; g__Bacteroides; s__Bacteroides acidifaciens	33200	4.52114	0.208486
																			zOTU_831	2.61224	0.0196149	0.248327	1	35.4444	13.75	k__Bacteria; p__Firmicutes; c__Clostridia; o__Clostridiales; f__Dehalobacterium; g__PAC001221; s__PAC001395	2.57778	0.411245	0.604976	none					zOTU_72	-2.13763	0.0483279	0.618748	1	342.5	720.125	k__Bacteria; p__Firmicutes; c__Clostridia; o__Clostridiales; f__Lachnospiraceae	0.475612	-0.322747	0.208486
																			zOTU_1041	2.62041	0.0192982	0.248327	1	113.556	89.25	k__Bacteria; p__Bacteroidetes; c__Bacteroidia; o__Bacteroidales; f__Muribaculaceae	1.27233	0.1046	0.604976	none					zOTU_1896	2.12406	0.0496037	0.630089	1	1.9	0.001	k__Bacteria; p__Firmicutes; c__Erysipelotrichi; o__Erysipelotrichales; f__Erysipelotrichaceae; g__PAC001362; s__PAC001647	1900	3.27875	0.200598
																			zOTU_85	-2.61734	0.0194167	0.248327	1	354.667	626.75	k__Bacteria; p__Bacteroidetes; c__Bacteroidia; o__Bacteroidales; f__Muribaculaceae; g__PAC001112; s__PAC001112	0.565882	-0.247274	0.604976	none					zOTU_1554	2.11826	0.0501583	0.630089	1	30.3	0.001	k__Bacteria; p__Bacteroidetes; c__Bacteroidia; o__Bacteroidales; f__Bacteroidaceae; g__Bacteroides; s__Bacteroides acidifaciens	30300	4.48144	0.200598
																			zOTU_1437	2.60754	0.0197995	0.24969	1	62.2222	42.25	k__Bacteria; p__Bacteroidetes; c__Bacteroidia; o__Bacteroidales; f__Muribaculaceae	1.47272	0.168119	0.602599	none					zOTU_184	-2.11978	0.0500119	0.630089	1	11.3	427	k__Bacteria; p__Proteobacteria; c__Deltaproteobacteria; o__Desulfovibrionales; f__Desulfovibrionaceae; g__LT706945	0.0264637	-1.57735	0.200598
																			zOTU_1841	-2.60279	0.0199878	0.251088	1	1.22222	6.25	k__Bacteria; p__Firmicutes; c__Clostridia; o__Clostridiales; f__Ruminococcaceae	0.195556	-0.70873	0.600175	none					zOTU_59	-2.12151	0.0498465	0.630089	1	380.4	788.5	k__Bacteria; p__Firmicutes; c__Clostridia; o__Clostridiales; f__Lachnospiraceae	0.482435	-0.316561	0.200598
																			zOTU_1369	-2.59492	0.0203034	0.254067	1	0.001	17.125	k__Bacteria; p__Proteobacteria; c__Alphaproteobacteria; o__Rhodospirillales; f__Rhodospirillaceae; g__LARJ	5.83942e-05	-4.23363	0.595052	none					zOTU_363	-2.11485	0.0504862	0.63176	1	78.6	164.25	k__Bacteria; p__Bacteroidetes; c__Bacteroidia; o__Bacteroidales; f__Muribaculaceae; g__PAC000198; s__PAC002296	0.478539	-0.320083	0.199448
																			zOTU_1054	-2.59032	0.0204898	0.255413	1	17	35.25	k__Bacteria; p__Firmicutes; c__Clostridia; o__Clostridiales; f__Lachnospiraceae	0.48227	-0.31671	0.592757	none					zOTU_1821	-2.10819	0.0511344	0.634968	1	0.001	0.5	k__Bacteria; p__Actinobacteria; c__Coriobacteriia; o__Coriobacteriales; f__Coriobacteriaceae; g__Enterorhabdus; s__PAC001730	0.002	-2.69897	0.197248
																			zOTU_2589	2.57901	0.020956	0.260223	1	2.33333	0.625	k__Bacteria; p__Actinobacteria; c__Coriobacteriia; o__Coriobacteriales; f__Coriobacteriaceae	3.73333	0.572097	0.584654	none					zOTU_3155	-2.10819	0.0511344	0.634968	1	0.001	0.5	k__Bacteria; p__Firmicutes; c__Clostridia; o__Clostridiales; f__Ruminococcaceae	0.002	-2.69897	0.197248
																			zOTU_3007	2.57511	0.021119	0.261247	1	1.22222	0.25	k__Bacteria; p__Firmicutes; c__Clostridia; o__Clostridiales; f__Ruminococcaceae; g__PAC002156; s__PAC002156	4.88889	0.68921	0.582949	none					zOTU_1643	2.10133	0.0518087	0.640886	1	8.3	3.625	k__Bacteria; p__Firmicutes; c__Clostridia; o__Clostridiales; f__Lachnospiraceae	2.28966	0.35977	0.19322
																			zOTU_1545	-2.57248	0.0212296	0.261616	1	4	9	k__Bacteria; p__Firmicutes; c__Clostridia; o__Clostridiales; f__Ruminococcaceae; g__Pseudoflavonifractor	0.444444	-0.352183	0.582336	none					zOTU_2492	2.09032	0.0529094	0.649542	1	0.9	0.125	k__Bacteria; p__Firmicutes; c__Clostridia; o__Clostridiales; f__Ruminococcaceae; g__PAC001144; s__PAC001620	7.2	0.857332	0.187392
																			zOTU_604	2.56144	0.0216999	0.266399	1	78	39.25	k__Bacteria; p__Bacteroidetes; c__Bacteroidia; o__Bacteroidales; f__Porphyromonadaceae; g__Parabacteroides; s__Parabacteroides goldsteinii	1.98726	0.298255	0.574467	none					zOTU_2366	-2.09032	0.0529094	0.649542	1	0.1	0.875	k__Bacteria; p__Firmicutes; c__Clostridia; o__Clostridiales; f__Ruminococcaceae; g__PAC001651; s__PAC001651	0.114286	-0.942008	0.187392
																			zOTU_2437	-2.54899	0.0222427	0.271009	1	0.001	0.75	k__Bacteria; p__Firmicutes; c__Clostridia; o__Clostridiales; f__Ruminococcaceae; g__PAC001402; s__PAC001546	0.00133333	-2.87506	0.567016	none					zOTU_1866	2.08302	0.05365	0.651003	1	1.2	0.001	k__Bacteria; p__Firmicutes; c__Clostridia; o__Clostridiales; f__Christensenellaceae; g__PAC001360; s__GQ157859	1200	3.07918	0.186417
																			zOTU_3139	-2.54899	0.0222427	0.271009	1	0.001	0.75	k__Bacteria; p__Bacteroidetes; c__Bacteroidia; o__Bacteroidales; f__Rikenellaceae; g__Alistipes; s__PAC002444	0.00133333	-2.87506	0.567016	none					zOTU_2091	2.06718	0.055291	0.651003	1	1.3	0.125	k__Bacteria; p__Actinobacteria; c__Coriobacteriia; o__Coriobacteriales; f__Coriobacteriaceae; g__Parvibacter; s__Parvibacter caecicola	10.4	1.01703	0.186417
																			zOTU_3006	2.54625	0.0223637	0.271463	1	0.666667	0.125	k__Bacteria; p__Firmicutes; c__Clostridia; o__Clostridiales; f__Christensenellaceae; g__Christensenella	5.33333	0.726999	0.566289	none					zOTU_2578	2.06725	0.0552844	0.651003	1	1.5	0.25	k__Bacteria; p__Firmicutes; c__Clostridia; o__Clostridiales; f__Lachnospiraceae; g__PAC001092; s__AB626932	6	0.778151	0.186417
																			zOTU_1069	2.53917	0.0226794	0.274268	1	30.2222	8.25	k__Bacteria; p__Firmicutes; c__Clostridia; o__Clostridiales; f__Lachnospiraceae	3.6633	0.563872	0.561825	none					zOTU_2505	2.06387	0.0556395	0.651003	1	1.1	0.375	#N/A	2.93333	0.467361	0.186417
																			zOTU_2934	-2.53065	0.0230655	0.276866	1	0.001	0.625	k__Bacteria; p__Bacteroidetes; c__Bacteroidia; o__Bacteroidales; f__Rikenellaceae; g__Alistipes	0.0016	-2.79588	0.55773	none					zOTU_2799	-2.07407	0.0545715	0.651003	1	0.3	1	k__Bacteria; p__Firmicutes; c__Clostridia; o__Clostridiales; f__Ruminococcaceae	0.3	-0.522879	0.186417
																			zOTU_2798	2.51537	0.023773	0.276866	1	1.11111	0.125	k__Bacteria; p__Firmicutes; c__Clostridia; o__Clostridiales; f__Lachnospiraceae; g__Anaerotignum	8.88889	0.948847	0.55773	none					zOTU_1476	2.07288	0.0546951	0.651003	1	5.4	1	k__Bacteria; p__Firmicutes; c__Clostridia; o__Clostridiales; f__Lachnospiraceae; g__Clostridium24; s__PAC002304	5.4	0.732394	0.186417
																			zOTU_1799	2.51408	0.0238339	0.276866	1	3.77778	1	k__Bacteria; p__Firmicutes; c__Clostridia; o__Clostridiales; f__Dehalobacterium; g__PAC002390; s__PAC002390	3.77778	0.577236	0.55773	none					zOTU_1276	2.07067	0.0549262	0.651003	1	8.2	1.25	k__Bacteria; p__Firmicutes; c__Clostridia; o__Clostridiales; f__Lachnospiraceae	6.56	0.816904	0.186417
																			zOTU_2903	-2.51759	0.0236689	0.276866	1	4.22222	13.125	k__Bacteria; p__Bacteroidetes; c__Bacteroidia; o__Bacteroidales; f__Muribaculaceae; g__PAC001068; s__EF096118	0.321693	-0.492558	0.55773	none					zOTU_943	2.08656	0.0532894	0.651003	1	20	8	k__Bacteria; p__Firmicutes; c__Clostridia; o__Clostridiales; f__Lachnospiraceae	2.5	0.39794	0.186417
																			zOTU_3198	2.51537	0.023773	0.276866	1	6.33333	3.375	k__Bacteria; p__Firmicutes; c__Clostridia; o__Clostridiales; f__Lachnospiraceae	1.87654	0.273359	0.55773	none					zOTU_1182	-2.07114	0.0548772	0.651003	1	5.4	13.125	k__Bacteria; p__Firmicutes; c__Clostridia; o__Clostridiales; f__Ruminococcaceae; g__Pseudoflavonifractor	0.411429	-0.385706	0.186417
																			zOTU_1123	2.52876	0.0231517	0.276866	1	19.6667	3.25	k__Bacteria; p__Firmicutes; c__Clostridia; o__Clostridiales; f__Lachnospiraceae	6.05128	0.781847	0.55773	none					zOTU_1352	-2.08287	0.0536657	0.651003	1	7.1	16.75	k__Bacteria; p__Firmicutes; c__Clostridia; o__Clostridiales; f__Ruminococcaceae; g__Pseudoflavonifractor	0.423881	-0.372756	0.186417
																			zOTU_2890	2.52152	0.0234858	0.276866	1	89.5556	48.125	k__Bacteria; p__Bacteroidetes; c__Bacteroidia; o__Bacteroidales	1.86089	0.269722	0.55773	none					zOTU_1278	-2.065	0.0555209	0.651003	1	8.4	20.625	k__Bacteria; p__Firmicutes; c__Clostridia; o__Clostridiales; f__Ruminococcaceae; g__Pseudoflavonifractor	0.407273	-0.390115	0.186417
																			zOTU_768	2.52657	0.0232522	0.276866	1	104.222	6.375	k__Bacteria; p__Firmicutes; c__Clostridia; o__Clostridiales; f__Ruminococcaceae; g__Pseudoflavonifractor; s__FJ879507	16.3486	1.21348	0.55773	none					zOTU_247	2.07189	0.0547986	0.651003	1	236.9	121	k__Bacteria; p__Bacteroidetes; c__Bacteroidia; o__Bacteroidales; f__Muribaculaceae; g__PAC001068; s__PAC001069	1.95785	0.29178	0.186417
																			zOTU_64	-2.52015	0.0235495	0.276866	1	420.444	757.375	k__Bacteria; p__Bacteroidetes; c__Bacteroidia; o__Bacteroidales; f__Muribaculaceae; g__PAC001112; s__PAC001112	0.555134	-0.255602	0.55773	none					zOTU_84	-2.06854	0.0551489	0.651003	1	322.3	653.75	k__Bacteria; p__Firmicutes; c__Clostridia; o__Clostridiales; f__Lachnospiraceae	0.493002	-0.307151	0.186417
																			zOTU_130	2.52014	0.0235498	0.276866	1	577.444	270.625	k__Bacteria; p__Firmicutes; c__Clostridia; o__Clostridiales; f__Lachnospiraceae	2.13374	0.329142	0.55773	none					zOTU_1260	2.05789	0.0562754	0.652755	1	48.6	13.75	k__Bacteria; p__Firmicutes; c__Clostridia; o__Clostridiales; f__Lachnospiraceae	3.53455	0.548334	0.18525
																			zOTU_129	2.52105	0.0235076	0.276866	1	610.667	270.875	k__Bacteria; p__Firmicutes; c__Clostridia; o__Clostridiales; f__Lachnospiraceae	2.25442	0.353035	0.55773	none					zOTU_557	2.05678	0.0563935	0.652755	1	187	52	k__Bacteria; p__Bacteroidetes; c__Bacteroidia; o__Bacteroidales; f__Muribaculaceae	3.59615	0.555838	0.18525
																			zOTU_482	2.50389	0.0243183	0.281484	1	70.6667	7.875	k__Bacteria; p__Firmicutes; c__Clostridia; o__Clostridiales; f__Lachnospiraceae	8.97354	0.952964	0.550546	none					zOTU_155	2.05927	0.0561283	0.652755	1	213	82.5	k__Bacteria; p__Firmicutes; c__Clostridia; o__Clostridiales; f__Lachnospiraceae	2.58182	0.411926	0.18525
																			zOTU_62	-2.49875	0.0245663	0.283343	1	411.333	724.875	k__Bacteria; p__Bacteroidetes; c__Bacteroidia; o__Bacteroidales; f__Muribaculaceae; g__PAC001112; s__PAC001112	0.567454	-0.246069	0.547688	none					zOTU_2575	2.05374	0.0567191	0.654079	1	0.8	0.25	k__Bacteria; p__Firmicutes; c__Clostridia; o__Clostridiales; f__Ruminococcaceae; g__PAC002409; s__PAC002409	3.2	0.50515	0.18437
																			zOTU_186	2.49002	0.024993	0.287242	1	186.778	68.75	k__Bacteria; p__Firmicutes; c__Bacilli; o__Lactobacillales; f__Lactobacillaceae; g__Lactobacillus; s__Lactobacillus intestinalis	2.71677	0.434053	0.541752	none					zOTU_2358	-2.05196	0.0569115	0.654079	1	0.001	0.75	k__Bacteria; p__Firmicutes; c__Clostridia; o__Clostridiales; f__Ruminococcaceae; g__PAC001651; s__PAC001651	0.00133333	-2.87506	0.18437
																			zOTU_2994	2.48049	0.0254672	0.289611	1	1.22222	0.125	k__Bacteria; p__Firmicutes; c__Clostridia; o__Clostridiales; f__Ruminococcaceae	9.77778	0.99024	0.538184	none					zOTU_171	2.04911	0.0572195	0.655295	1	327.5	161.375	k__Bacteria; p__Bacteroidetes; c__Bacteroidia; o__Bacteroidales; f__Muribaculaceae; g__PAC001068; s__PAC001069	2.02943	0.307375	0.183563
																			zOTU_52	-2.48307	0.0253376	0.289611	1	501.667	864.5	k__Bacteria; p__Bacteroidetes; c__Bacteroidia; o__Bacteroidales; f__Muribaculaceae; g__PAC001112; s__PAC001112	0.580297	-0.23635	0.538184	none					zOTU_1089	2.03302	0.0589874	0.661516	1	3.6	0.625	k__Bacteria; p__Firmicutes; c__Clostridia; o__Clostridiales; f__Lachnospiraceae	5.76	0.760422	0.179459
																			zOTU_96	2.48053	0.025465	0.289611	1	796.556	357	k__Bacteria; p__Firmicutes; c__Clostridia; o__Clostridiales; f__Lachnospiraceae	2.23125	0.348548	0.538184	none					zOTU_1442	2.03472	0.0587977	0.661516	1	13.7	5.125	k__Bacteria; p__Firmicutes; c__Clostridia; o__Clostridiales; f__Lachnospiraceae	2.67317	0.427027	0.179459
																			zOTU_1155	2.47727	0.0256288	0.29038	1	1.22222	0.375	k__Bacteria; p__Bacteroidetes; c__Bacteroidia; o__Bacteroidales; f__Bacteroidaceae; g__Bacteroides	3.25926	0.513119	0.537034	none					zOTU_1118	2.03483	0.0587857	0.661516	1	22.7	11.25	k__Bacteria; p__Bacteroidetes; c__Bacteroidia; o__Bacteroidales; f__Muribaculaceae	2.01778	0.304873	0.179459
																			zOTU_2115	-2.47559	0.025714	0.29038	1	1.77778	5.625	k__Bacteria; p__Firmicutes; c__Clostridia; o__Clostridiales; f__Ruminococcaceae; g__Oscillibacter	0.316049	-0.500245	0.537034	none					zOTU_2778	2.03829	0.0584029	0.661516	1	24.8	13.625	k__Bacteria; p__Bacteroidetes; c__Bacteroidia; o__Bacteroidales; f__Muribaculaceae	1.82018	0.260115	0.179459
																			zOTU_1202	-2.46119	0.0264533	0.297691	1	0.001	21.5	k__Bacteria; p__Proteobacteria; c__Alphaproteobacteria; o__Rhodospirillales; f__Rhodospirillaceae; g__LARJ	4.65116e-05	-4.33244	0.526234	none					zOTU_1720	-2.03952	0.0582672	0.661516	1	0.1	26.875	k__Bacteria; p__Firmicutes; c__Clostridia; o__Clostridiales; f__Christensenellaceae; g__PAC001141; s__PAC001141	0.00372093	-2.42935	0.179459
																			zOTU_454	2.45916	0.0265592	0.297848	1	81.6667	32.875	k__Bacteria; p__Bacteroidetes; c__Bacteroidia; o__Bacteroidales; f__Bacteroidaceae; g__Bacteroides; s__HM124113	2.48416	0.395179	0.526005	none					zOTU_3079	2.04133	0.0580678	0.661516	1	86.6	46.375	k__Bacteria; p__Bacteroidetes; c__Bacteroidia; o__Bacteroidales; f__Prevotellaceae	1.86739	0.271234	0.179459
																			zOTU_2034	-2.44789	0.0271537	0.299337	1	0.001	4.25	k__Bacteria; p__Bacteroidetes; c__Bacteroidia; o__Bacteroidales; f__Muribaculaceae; g__PAC001112	0.000235294	-3.62839	0.52384	none					zOTU_1578	2.02995	0.0593303	0.663068	1	9.6	4.875	k__Bacteria; p__Firmicutes; c__Clostridia; o__Clostridiales; f__Ruminococcaceae; g__PAC001402; s__PAC001546	1.96923	0.294297	0.178442
																			zOTU_2063	2.45318	0.0268728	0.299337	1	2.22222	0.125	k__Bacteria; p__Bacteroidetes; c__Bacteroidia; o__Bacteroidales; f__Muribaculaceae; g__PAC001127; s__PAC001482	17.7778	1.24988	0.52384	none					zOTU_2790	-2.02601	0.0597731	0.663441	1	0.1	0.625	#N/A	0.16	-0.79588	0.178198
																			zOTU_784	-2.45165	0.0269541	0.299337	1	10.8889	25.875	k__Bacteria; p__Bacteroidetes; c__Bacteroidia; o__Bacteroidales; f__Muribaculaceae; g__PAC000186; s__PAC001128	0.420827	-0.375897	0.52384	none					zOTU_921	-2.02683	0.0596811	0.663441	1	12.3	22.125	k__Bacteria; p__Firmicutes; c__Clostridia; o__Clostridiales; f__Ruminococcaceae; g__Phocea; s__DQ815738	0.555932	-0.254978	0.178198
																			zOTU_1290	2.44938	0.0270742	0.299337	1	17.5556	3.125	k__Bacteria; p__Firmicutes; c__Clostridia; o__Clostridiales; f__Lachnospiraceae	5.61778	0.749565	0.52384	none					zOTU_1947	-2.02318	0.0600931	0.664716	1	0.001	1.625	k__Bacteria; p__Firmicutes; c__Clostridia; o__Clostridiales; f__Peptococcaceae; g__PAC001500; s__PAC001500	0.000615385	-3.21085	0.177364
																			zOTU_353	2.44944	0.0270714	0.299337	1	78.2222	34.125	k__Bacteria; p__Firmicutes; c__Clostridia; o__Clostridiales; f__Lachnospiraceae	2.29223	0.360257	0.52384	none					zOTU_1936	1.98762	0.0642472	0.666275	1	0.5	0.001	k__Bacteria; p__Firmicutes; c__Clostridia; o__Clostridiales; f__Ruminococcaceae; g__PAC000661	500	2.69897	0.176346
																			zOTU_2468	2.44371	0.0273774	0.30078	1	2.44444	0.5	k__Bacteria; p__Firmicutes; c__Clostridia; o__Clostridiales; f__Lachnospiraceae; g__PAC001200; s__AF371556	4.88889	0.68921	0.521751	none					zOTU_1986	1.98762	0.0642472	0.666275	1	0.5	0.001	k__Bacteria; p__Firmicutes; c__Clostridia; o__Clostridiales; f__Christensenellaceae; g__PAC001360; s__GQ157859	500	2.69897	0.176346
																			zOTU_143	2.44014	0.0275699	0.301872	1	527.556	238.75	k__Bacteria; p__Firmicutes; c__Clostridia; o__Clostridiales; f__Lachnospiraceae	2.20966	0.344325	0.520178	none					zOTU_2690	1.98762	0.0642472	0.666275	1	0.5	0.001	k__Bacteria; p__Firmicutes; c__Erysipelotrichi; o__Erysipelotrichales; f__Erysipelotrichaceae; g__Coprobacillus	500	2.69897	0.176346
																			zOTU_2671	2.43072	0.028084	0.306466	1	1.33333	0.375	k__Bacteria; p__Firmicutes; c__Clostridia; o__Clostridiales; f__Ruminococcaceae	3.55556	0.550907	0.513618	none					zOTU_534	1.98762	0.0642472	0.666275	1	0.5	0.001	k__Bacteria; p__Firmicutes; c__Clostridia; o__Clostridiales; f__Lachnospiraceae; g__DQ815728; s__DQ815728	500	2.69897	0.176346
																			zOTU_1911	-2.42562	0.0283662	0.308506	1	0.888889	3.75	k__Bacteria; p__Firmicutes; c__Clostridia; o__Clostridiales; f__Lachnospiraceae; g__PAC002460; s__PAC002460	0.237037	-0.625184	0.510736	none					zOTU_2700	2	0.062772	0.666275	1	0.6	0.001	k__Bacteria; p__Firmicutes; c__Clostridia; o__Clostridiales; f__Lachnospiraceae; g__Acetatifactor	600	2.77815	0.176346
																			zOTU_1767	-2.42384	0.0284657	0.308553	1	2.88889	9.875	k__Bacteria; p__Actinobacteria; c__Coriobacteriia; o__Coriobacteriales; f__Coriobacteriaceae; g__PAC001266; s__EU474337	0.292546	-0.533806	0.51067	none					zOTU_2919	2	0.062772	0.666275	1	1.2	0.001	k__Bacteria; p__Firmicutes; c__Clostridia; o__Clostridiales; f__Ruminococcaceae; g__Paludicola; s__PAC001106	1200	3.07918	0.176346
																			zOTU_1780	2.41524	0.0289492	0.311709	1	1.77778	0.375	k__Bacteria; p__Firmicutes; c__Clostridia; o__Clostridiales; f__Lachnospiraceae; g__Eubacterium4	4.74074	0.675846	0.506251	none					zOTU_1865	1.95791	0.067914	0.666275	1	15.6	0.001	k__Bacteria; p__Bacteroidetes; c__Bacteroidia; o__Bacteroidales; f__Bacteroidaceae; g__Bacteroides	15600	4.19312	0.176346
																			zOTU_69	-2.41567	0.0289247	0.311709	1	384.333	666.625	k__Bacteria; p__Bacteroidetes; c__Bacteroidia; o__Bacteroidales; f__Muribaculaceae; g__PAC001112; s__PAC001112	0.576536	-0.239174	0.506251	none					zOTU_3168	1.95525	0.0682516	0.666275	1	0.8	0.125	k__Bacteria; p__Firmicutes; c__Clostridia; o__Clostridiales; f__Lachnospiraceae	6.4	0.80618	0.176346
																			zOTU_2691	-2.40102	0.0297653	0.317334	1	0.555556	1.75	k__Bacteria; p__Firmicutes; c__Clostridia; o__Clostridiales; f__Lachnospiraceae	0.31746	-0.498311	0.498484	none					zOTU_2156	1.98715	0.0643034	0.666275	1	1.4	0.125	k__Bacteria; p__Actinobacteria; c__Coriobacteriia; o__Coriobacteriales; f__Coriobacteriaceae; g__Parvibacter; s__Parvibacter caecicola	11.2	1.04922	0.176346
																			zOTU_2456	2.40102	0.0297653	0.317334	1	1.44444	0.25	k__Bacteria; p__Firmicutes; c__Clostridia; o__Clostridiales; f__Ruminococcaceae; g__PAC000661	5.77778	0.761761	0.498484	none					zOTU_2218	2	0.062772	0.666275	1	1.9	0.25	k__Bacteria; p__Firmicutes; c__Clostridia; o__Clostridiales; f__Ruminococcaceae; g__PAC000672; s__HM123911	7.6	0.880814	0.176346
																			zOTU_1858	2.40321	0.0296386	0.317334	1	18	0.001	k__Bacteria; p__Bacteroidetes; c__Bacteroidia; o__Bacteroidales; f__Muribaculaceae	18000	4.25527	0.498484	none					zOTU_2933	-1.98075	0.0650785	0.666275	1	0.1	0.5	k__Bacteria; p__Deferribacteres; c__Deferribacteres; o__Deferribacterales; f__Deferribacteraceae; g__Mucispirillum; s__Mucispirillum schaedleri	0.2	-0.69897	0.176346
																			zOTU_2288	-2.39871	0.0299005	0.31773	1	1	3.75	k__Bacteria; p__Firmicutes; c__Clostridia; o__Clostridiales; f__Ruminococcaceae; g__Oscillibacter	0.266667	-0.574031	0.497942	none					zOTU_2305	1.96077	0.0675537	0.666275	1	2.4	0.625	#N/A	3.84	0.584331	0.176346
																			zOTU_78	-2.3949	0.0301239	0.319057	1	348.222	597.375	k__Bacteria; p__Bacteroidetes; c__Bacteroidia; o__Bacteroidales; f__Muribaculaceae; g__PAC001112; s__PAC001112	0.582921	-0.234391	0.496132	none					zOTU_1323	-2	0.062772	0.666275	1	0.3	0.75	k__Bacteria; p__Firmicutes; c__Clostridia; o__Clostridiales; f__Lachnospiraceae	0.4	-0.39794	0.176346
																			zOTU_1315	-2.39158	0.0303196	0.320085	1	0.444444	5.625	k__Bacteria; p__Firmicutes; c__Clostridia; o__Clostridiales; f__Lachnospiraceae; g__PAC001092; s__PAC001742	0.0790123	-1.10231	0.494735	none					zOTU_1883	1.97798	0.0654164	0.666275	1	3.2	0.75	k__Bacteria; p__Firmicutes; c__Clostridia; o__Clostridiales; f__Ruminococcaceae; g__PAC000661	4.26667	0.630089	0.176346
																			zOTU_1954	-2.38339	0.0308082	0.321362	1	0.001	7	k__Bacteria; p__Firmicutes; c__Clostridia; o__Clostridiales; f__Ruminococcaceae; g__Agathobaculum	0.000142857	-3.8451	0.493006	none					zOTU_2464	1.9875	0.0642615	0.666275	1	5.8	0.75	k__Bacteria; p__Firmicutes; c__Clostridia; o__Clostridiales; f__Lachnospiraceae	7.73333	0.888367	0.176346
																			zOTU_1847	2.37635	0.0312339	0.321362	1	0.444444	0.001	k__Bacteria; p__Firmicutes; c__Clostridia; o__Clostridiales; f__Lachnospiraceae	444.444	2.64782	0.493006	none					zOTU_2407	1.9571	0.0680165	0.666275	1	8.8	0.75	k__Bacteria; p__Firmicutes; c__Clostridia; o__Clostridiales; f__Lachnospiraceae	11.7333	1.06942	0.176346
																			zOTU_2014	2.37635	0.0312339	0.321362	1	0.444444	0.001	k__Bacteria; p__Actinobacteria; c__Coriobacteriia; o__Coriobacteriales; f__Coriobacteriaceae; g__Parvibacter; s__Parvibacter caecicola	444.444	2.64782	0.493006	none					zOTU_2557	-1.98354	0.0647397	0.666275	1	0.001	1.125	k__Bacteria; p__Firmicutes; c__Clostridia; o__Clostridiales; f__Lachnospiraceae; g__PAC001516; s__PAC001741	0.000888889	-3.05115	0.176346
																			zOTU_2232	2.37635	0.0312339	0.321362	1	0.444444	0.001	k__Bacteria; p__Firmicutes; c__Clostridia; o__Clostridiales; f__Ruminococcaceae; g__Anaerotruncus	444.444	2.64782	0.493006	none					zOTU_2408	-2.01527	0.0609951	0.666275	1	0.4	1.625	k__Bacteria; p__Tenericutes; c__Mollicutes; o__PAC001057; f__PAC000197; g__PAC000197; s__PAC001123	0.246154	-0.608793	0.176346
																			zOTU_3137	2.37635	0.0312339	0.321362	1	0.444444	0.001	k__Bacteria; p__Tenericutes; c__Mollicutes; o__PAC001057; f__PAC000197; g__PAC001323	444.444	2.64782	0.493006	none					zOTU_391	1.97123	0.0662471	0.666275	1	9.4	1.625	k__Bacteria; p__Bacteroidetes; c__Bacteroidia; o__Bacteroidales; f__Muribaculaceae	5.78462	0.762274	0.176346
																			zOTU_1293	-2.37647	0.0312267	0.321362	1	3.77778	12.375	k__Bacteria; p__Firmicutes; c__Clostridia; o__Clostridiales; f__Lachnospiraceae; g__Acetatifactor; s__PAC001463	0.305275	-0.515309	0.493006	none					zOTU_471	-1.98366	0.0647248	0.666275	1	0.6	1.75	k__Bacteria; p__Firmicutes; c__Clostridia; o__Clostridiales; f__Lachnospiraceae	0.342857	-0.464887	0.176346
																			zOTU_1769	2.38582	0.0306625	0.321362	1	6.11111	2.25	k__Bacteria; p__Bacteroidetes; c__Bacteroidia; o__Bacteroidales; f__Bacteroidaceae; g__Bacteroides; s__FQXY	2.71605	0.433938	0.493006	none					zOTU_3151	1.95546	0.0682254	0.666275	1	3.2	1.75	k__Bacteria; p__Bacteroidetes; c__Bacteroidia; o__Bacteroidales; f__Muribaculaceae	1.82857	0.262112	0.176346
																			zOTU_159	2.38002	0.0310112	0.321362	1	473.778	231.25	k__Bacteria; p__Firmicutes; c__Clostridia; o__Clostridiales; f__Lachnospiraceae	2.04877	0.311493	0.493006	none					zOTU_3224	2.00558	0.0621175	0.666275	1	4	1.75	k__Bacteria; p__Bacteroidetes; c__Bacteroidia; o__Bacteroidales; f__Prevotellaceae; g__Prevotella	2.28571	0.359022	0.176346
																			zOTU_1918	-2.37048	0.0315933	0.322482	1	0.001	5.5	k__Bacteria; p__Firmicutes; c__Clostridia; o__Clostridiales; f__Ruminococcaceae; g__Agathobaculum	0.000181818	-3.74036	0.491495	none					zOTU_2420	-1.99815	0.06299	0.666275	1	0.7	2	k__Bacteria; p__Firmicutes; c__Clostridia; o__Clostridiales; f__Ruminococcaceae; g__Anaerotruncus; s__Anaerotruncus colihominis	0.35	-0.455932	0.176346
																			zOTU_1930	2.3703	0.0316045	0.322482	1	1.66667	0.125	k__Bacteria; p__Bacteroidetes; c__Bacteroidia; o__Bacteroidales; f__Muribaculaceae; g__PAC001127; s__PAC001482	13.3333	1.12494	0.491495	none					zOTU_1115	1.96748	0.0667132	0.666275	1	11	2	k__Bacteria; p__Firmicutes; c__Clostridia; o__Clostridiales; f__Lachnospiraceae	5.5	0.740363	0.176346
																			zOTU_2516	2.36971	0.0316412	0.322482	1	2.22222	0.5	k__Bacteria; p__Tenericutes; c__Mollicutes; o__PAC001057; f__PAC000197; g__PAC000197; s__PAC000197	4.44444	0.647817	0.491495	none					zOTU_2161	-1.99841	0.0629599	0.666275	1	1.1	2.5	k__Bacteria; p__Firmicutes; c__Clostridia; o__Clostridiales; f__Lachnospiraceae	0.44	-0.356547	0.176346
																			zOTU_1387	-2.36669	0.0318276	0.323365	1	5.44444	19.25	k__Bacteria; p__Firmicutes; c__Clostridia; o__Clostridiales; f__Ruminococcaceae; g__PAC000661	0.282828	-0.548477	0.490307	none					zOTU_1123	1.95761	0.0679528	0.666275	1	13.2	3.25	k__Bacteria; p__Firmicutes; c__Clostridia; o__Clostridiales; f__Lachnospiraceae	4.06154	0.608691	0.176346
																			zOTU_678	2.36505	0.0319294	0.323385	1	62.5556	38.875	k__Bacteria; p__Proteobacteria; c__Deltaproteobacteria; o__Desulfovibrionales; f__Desulfovibrionaceae; g__LT706945; s__PAC001747	1.60915	0.206595	0.49028	none					zOTU_849	1.99767	0.063047	0.666275	1	24.6	9.125	k__Bacteria; p__Firmicutes; c__Clostridia; o__Clostridiales; f__Dehalobacterium; g__PAC001221; s__PAC001395	2.69589	0.430702	0.176346
																			zOTU_1800	-2.36303	0.032055	0.323646	1	1.88889	8	k__Bacteria; p__Firmicutes; c__Clostridia; o__Clostridiales; f__Ruminococcaceae; g__Pseudoflavonifractor	0.236111	-0.626884	0.48993	none					zOTU_2951	1.95974	0.0676836	0.666275	1	29.8	14.375	k__Bacteria; p__Firmicutes; c__Clostridia; o__Clostridiales; f__Lachnospiraceae	2.07304	0.316608	0.176346
																			zOTU_3109	-2.34105	0.0334547	0.323662	1	0.001	0.875	k__Bacteria; p__Firmicutes; c__Clostridia; o__Clostridiales; f__Christensenellaceae; g__PAC001219; s__EF603174	0.00114286	-2.94201	0.489909	none					zOTU_1500	-2.00684	0.0619704	0.666275	1	9	15.5	k__Bacteria; p__Firmicutes; c__Clostridia; o__Clostridiales; f__Lachnospiraceae	0.580645	-0.236089	0.176346
																			zOTU_2479	-2.34324	0.0333132	0.323662	1	0.001	1.375	k__Bacteria; p__Firmicutes; c__Clostridia; o__Clostridiales; f__Lachnospiraceae; g__Acetatifactor	0.000727273	-3.1383	0.489909	none					zOTU_972	1.96134	0.067482	0.666275	1	54.7	18.875	k__Bacteria; p__Firmicutes; c__Clostridia; o__Clostridiales; f__Lachnospiraceae	2.89801	0.4621	0.176346
																			zOTU_1312	-2.35552	0.0325275	0.323662	1	0.001	18.625	k__Bacteria; p__Proteobacteria; c__Alphaproteobacteria; o__Rhodospirillales; f__Rhodospirillaceae; g__LARJ	5.36913e-05	-4.2701	0.489909	none					zOTU_1006	-2.00124	0.0626261	0.666275	1	11.1	20.5	k__Bacteria; p__Firmicutes; c__Clostridia; o__Clostridiales; f__Ruminococcaceae; g__Phocea; s__DQ815738	0.541463	-0.266431	0.176346
																			zOTU_2813	-2.35615	0.0324875	0.323662	1	0.111111	1.125	k__Bacteria; p__Tenericutes; c__Mollicutes; o__PAC001057; f__PAC000197; g__PAC001323; s__PAC001323	0.0987654	-1.0054	0.489909	none					zOTU_1370	-1.95852	0.0678377	0.666275	1	9.2	24.25	k__Bacteria; p__Firmicutes; c__Clostridia; o__Clostridiales; f__Ruminococcaceae; g__Oscillibacter; s__EF406869	0.379381	-0.420924	0.176346
																			zOTU_1714	-2.34693	0.0330747	0.323662	1	0.444444	9.125	k__Bacteria; p__Firmicutes; c__Clostridia; o__Clostridiales; f__Lachnospiraceae; g__Acetatifactor	0.0487062	-1.31242	0.489909	none					zOTU_1751	-1.96082	0.0675465	0.666275	1	0.001	24.75	k__Bacteria; p__Firmicutes; c__Clostridia; o__Clostridiales; f__Christensenellaceae; g__PAC001141; s__PAC001141	4.0404e-05	-4.39358	0.176346
																			zOTU_1443	-2.35103	0.0328125	0.323662	1	0.888889	19.625	k__Bacteria; p__Firmicutes; c__Clostridia; o__Clostridiales; f__Ruminococcaceae; g__Agathobaculum	0.0452937	-1.34396	0.489909	none					zOTU_368	-1.99771	0.0630422	0.666275	1	57.1	91.375	k__Bacteria; p__Bacteroidetes; c__Bacteroidia; o__Bacteroidales; f__Muribaculaceae; g__HM124077	0.624897	-0.204191	0.176346
																			zOTU_2156	2.34105	0.0334547	0.323662	1	1	0.125	k__Bacteria; p__Actinobacteria; c__Coriobacteriia; o__Coriobacteriales; f__Coriobacteriaceae; g__Parvibacter; s__Parvibacter caecicola	8	0.90309	0.489909	none					zOTU_412	-1.96621	0.066871	0.666275	1	63.6	129.125	k__Bacteria; p__Bacteroidetes; c__Bacteroidia; o__Bacteroidales; f__Muribaculaceae; g__PAC000198; s__PAC002296	0.492546	-0.307553	0.176346
																			zOTU_1272	2.34105	0.0334547	0.323662	1	2	0.25	k__Bacteria; p__Bacteroidetes; c__Bacteroidia; o__Bacteroidales; f__Bacteroidaceae; g__Bacteroides	8	0.90309	0.489909	none					zOTU_221	1.97643	0.0656064	0.666275	1	260.2	141.375	k__Bacteria; p__Bacteroidetes; c__Bacteroidia; o__Bacteroidales; f__Muribaculaceae; g__PAC001068; s__PAC001069	1.8405	0.264935	0.176346
																			zOTU_2147	2.34834	0.0329844	0.323662	1	3	0.5	k__Bacteria; p__Actinobacteria; c__Coriobacteriia; o__Coriobacteriales; f__Coriobacteriaceae; g__PAC001266; s__PAC002419	6	0.778151	0.489909	none					zOTU_248	-1.95664	0.0680758	0.666275	1	91.2	175.5	k__Bacteria; p__Bacteroidetes; c__Bacteroidia; o__Bacteroidales; f__Rikenellaceae; g__Alistipes; s__PAC001061	0.519658	-0.284282	0.176346
																			zOTU_1653	-2.3477	0.0330254	0.323662	1	4.22222	8.625	k__Bacteria; p__Firmicutes; c__Clostridia; o__Clostridiales; f__Ruminococcaceae; g__Harryflintia; s__EU455092	0.489533	-0.310218	0.489909	none					zOTU_219	-1.99692	0.063136	0.666275	1	100.7	186	k__Bacteria; p__Bacteroidetes; c__Bacteroidia; o__Bacteroidales; f__Rikenellaceae; g__Alistipes; s__PAC001061	0.541398	-0.266483	0.176346
																			zOTU_668	2.35286	0.0326956	0.323662	1	157.778	0.001	k__Bacteria; p__Bacteroidetes; c__Bacteroidia; o__Bacteroidales; f__Muribaculaceae; g__PAC001472; s__EU622749	157778	5.19805	0.489909	none					zOTU_11	-1.96493	0.0670314	0.666275	1	2279.9	2709.62	k__Bacteria; p__Bacteroidetes; c__Bacteroidia; o__Bacteroidales; f__Muribaculaceae; g__PAC001068; s__EF096118	0.841408	-0.0749934	0.176346
																			zOTU_224	2.35122	0.0328004	0.323662	1	165.444	63.625	k__Bacteria; p__Firmicutes; c__Bacilli; o__Lactobacillales; f__Lactobacillaceae; g__Lactobacillus; s__Lactobacillus intestinalis	2.60031	0.415024	0.489909	none					zOTU_1930	1.9393	0.0703068	0.669502	1	3.5	0.125	k__Bacteria; p__Bacteroidetes; c__Bacteroidia; o__Bacteroidales; f__Muribaculaceae; g__PAC001127; s__PAC001482	28	1.44716	0.174248
																			zOTU_47	-2.35118	0.0328027	0.323662	1	509.556	872.875	k__Bacteria; p__Bacteroidetes; c__Bacteroidia; o__Bacteroidales; f__Muribaculaceae; g__PAC001112; s__PAC001112	0.583767	-0.233761	0.489909	none					zOTU_1987	1.93587	0.0707563	0.669502	1	3	0.25	k__Bacteria; p__Firmicutes; c__Clostridia; o__Clostridiales; f__Ruminococcaceae; g__PAC000661	12	1.07918	0.174248
																			zOTU_137	2.35268	0.0327073	0.323662	1	529.444	267.5	k__Bacteria; p__Firmicutes; c__Clostridia; o__Clostridiales; f__Lachnospiraceae; g__LLKB	1.97923	0.296497	0.489909	none					zOTU_3159	1.93756	0.0705342	0.669502	1	3.1	0.875	k__Bacteria; p__Bacteroidetes; c__Bacteroidia; o__Bacteroidales	3.54286	0.549354	0.174248
																			zOTU_1067	-2.33016	0.0341696	0.326299	1	0.001	76	k__Bacteria; p__Proteobacteria; c__Alphaproteobacteria; o__Rhodospirillales; f__Rhodospirillaceae; g__LARJ; s__PAC000185	1.31579e-05	-4.88081	0.486385	none					zOTU_2479	1.93355	0.071061	0.669502	1	9	1.375	k__Bacteria; p__Firmicutes; c__Clostridia; o__Clostridiales; f__Lachnospiraceae; g__Acetatifactor	6.54545	0.81594	0.174248
																			zOTU_2575	2.33057	0.0341422	0.326299	1	1.22222	0.25	k__Bacteria; p__Firmicutes; c__Clostridia; o__Clostridiales; f__Ruminococcaceae; g__PAC002409; s__PAC002409	4.88889	0.68921	0.486385	none					zOTU_310	1.94935	0.0690058	0.669502	1	12	2.125	k__Bacteria; p__Bacteroidetes; c__Bacteroidia; o__Bacteroidales; f__Muribaculaceae	5.64706	0.751822	0.174248
																			zOTU_1756	2.33387	0.0339242	0.326299	1	2.55556	1	k__Bacteria; p__Firmicutes; c__Clostridia; o__Clostridiales; f__Mogibacterium; g__Emergencia	2.55556	0.407485	0.486385	none					zOTU_1757	-1.9346	0.0709224	0.669502	1	2	4	k__Bacteria; p__Firmicutes; c__Clostridia; o__Clostridiales; f__Ruminococcaceae; g__PAC001313; s__PAC001313	0.5	-0.30103	0.174248
																			zOTU_362	-2.32471	0.0345327	0.326299	1	3.22222	17.75	k__Bacteria; p__Firmicutes; c__Erysipelotrichi; o__Erysipelotrichales; f__Erysipelotrichaceae; g__Faecalibaculum; s__Faecalibaculum rodentium	0.181534	-0.741043	0.486385	none					zOTU_609	1.93736	0.07056	0.669502	1	38	16.375	k__Bacteria; p__Bacteroidetes; c__Bacteroidia; o__Bacteroidales; f__AC160630; g__PAC002482; s__EF603735	2.32061	0.365602	0.174248
																			zOTU_1057	-2.33061	0.0341397	0.326299	1	7.77778	33.125	k__Bacteria; p__Firmicutes; c__Clostridia; o__Clostridiales; f__Christensenellaceae; g__PAC001360	0.234801	-0.6293	0.486385	none					zOTU_1937	-1.93618	0.0707156	0.669502	1	0.001	18	k__Bacteria; p__Firmicutes; c__Clostridia; o__Clostridiales; f__Christensenellaceae; g__PAC001141; s__PAC001141	5.55556e-05	-4.25527	0.174248
																			zOTU_798	-2.32475	0.0345298	0.326299	1	34.4444	68.875	k__Bacteria; p__Bacteroidetes; c__Bacteroidia; o__Bacteroidales; f__Muribaculaceae; g__PAC001067; s__PAC001067	0.500101	-0.300942	0.486385	none					zOTU_1184	-1.9423	0.0699167	0.669502	1	0.001	23.25	k__Bacteria; p__Bacteroidetes; c__Bacteroidia; o__Bacteroidales; f__Muribaculaceae; g__PAC001068; s__PAC001736	4.30108e-05	-4.36642	0.174248
																			zOTU_424	2.32698	0.0343811	0.326299	1	104.889	79.25	k__Bacteria; p__Bacteroidetes; c__Bacteroidia; o__Bacteroidales; f__Muribaculaceae	1.32352	0.12173	0.486385	none					zOTU_177	1.9376	0.0705285	0.669502	1	186.4	74.875	k__Bacteria; p__Firmicutes; c__Clostridia; o__Clostridiales; f__Lachnospiraceae	2.48948	0.396109	0.174248
																			zOTU_699	2.32693	0.034384	0.326299	1	135.222	0.001	k__Bacteria; p__Bacteroidetes; c__Bacteroidia; o__Bacteroidales; f__Muribaculaceae; g__PAC001472; s__EU622749	135222	5.13105	0.486385	none					zOTU_2478	1.94966	0.0689657	0.669502	1	118.9	96.75	k__Bacteria; p__Bacteroidetes; c__Bacteroidia; o__Bacteroidales; f__Muribaculaceae; g__PAC001068	1.22894	0.0895309	0.174248
																			zOTU_1758	-2.31627	0.0351018	0.329104	1	0.333333	2.25	k__Bacteria; p__Firmicutes; c__Clostridia; o__Clostridiales; f__Lachnospiraceae	0.148148	-0.829304	0.482667	none					zOTU_3	-1.94632	0.0693959	0.669502	1	5308	6271.38	k__Bacteria; p__Bacteroidetes; c__Bacteroidia; o__Bacteroidales; f__Muribaculaceae; g__PAC001068	0.846385	-0.0724319	0.174248
																			zOTU_2290	-2.31092	0.035467	0.329104	1	0.333333	8.625	k__Bacteria; p__Firmicutes; c__Clostridia; o__Clostridiales; f__Lachnospiraceae; g__PAC001516; s__PAC001741	0.0386473	-1.41288	0.482667	none					zOTU_1780	1.93011	0.0715158	0.671427	1	2.4	0.375	k__Bacteria; p__Firmicutes; c__Clostridia; o__Clostridiales; f__Lachnospiraceae; g__Eubacterium4	6.4	0.80618	0.173001
																			zOTU_2044	2.30986	0.0355403	0.329104	1	1.77778	0.375	k__Bacteria; p__Bacteroidetes; c__Bacteroidia; o__Bacteroidales; f__Muribaculaceae; g__PAC001127; s__PAC001482	4.74074	0.675846	0.482667	none					zOTU_846	-1.92888	0.0716797	0.671427	1	8.1	16.375	k__Bacteria; p__Bacteroidetes; c__Bacteroidia; o__Bacteroidales; f__Porphyromonadaceae; g__Parabacteroides	0.494656	-0.305696	0.173001
																			zOTU_2568	2.31389	0.035264	0.329104	1	1.88889	0.5	k__Bacteria; p__Firmicutes; c__Clostridia; o__Clostridiales; f__Ruminococcaceae; g__Sporobacter	3.77778	0.577236	0.482667	none					zOTU_2533	1.74574	0.100025	0.674964	1	0.3	0.001	k__Bacteria; p__Firmicutes; c__Clostridia; o__Clostridiales; f__Ruminococcaceae; g__Pseudoflavonifractor	300	2.47712	0.17072
																			zOTU_2415	2.31053	0.035494	0.329104	1	2.11111	0.5	k__Bacteria; p__Firmicutes; c__Clostridia; o__Clostridiales; f__Ruminococcaceae; g__Sporobacter	4.22222	0.625541	0.482667	none					zOTU_2796	1.74574	0.100025	0.674964	1	0.3	0.001	k__Bacteria; p__Actinobacteria; c__Coriobacteriia; o__Coriobacteriales; f__Coriobacteriaceae	300	2.47712	0.17072
																			zOTU_772	2.31306	0.0353207	0.329104	1	106.222	0.125	k__Bacteria; p__Bacteroidetes; c__Bacteroidia; o__Bacteroidales; f__Muribaculaceae; g__PAC001472; s__EU622749	849.778	2.92931	0.482667	none					zOTU_2981	1.74574	0.100025	0.674964	1	0.3	0.001	k__Bacteria; p__Firmicutes; c__Bacilli; o__Bacillales; f__Gemella; g__Gemella	300	2.47712	0.17072
																			zOTU_110	2.31563	0.0351457	0.329104	1	716.111	338.375	k__Bacteria; p__Firmicutes; c__Clostridia; o__Clostridiales; f__Lachnospiraceae	2.11632	0.325582	0.482667	none					zOTU_2569	1.74574	0.100025	0.674964	1	0.6	0.001	k__Bacteria; p__Firmicutes; c__Clostridia; o__Clostridiales; f__Ruminococcaceae; g__PAC000661	600	2.77815	0.17072
																			zOTU_1111	-2.30572	0.0358256	0.329861	1	0.001	72.625	k__Bacteria; p__Proteobacteria; c__Alphaproteobacteria; o__Rhodospirillales; f__Rhodospirillaceae; g__LARJ; s__PAC000185	1.37694e-05	-4.86109	0.48167	none					zOTU_3004	1.74574	0.100025	0.674964	1	0.6	0.001	k__Bacteria; p__Firmicutes; c__Clostridia; o__Clostridiales; f__Lachnospiraceae	600	2.77815	0.17072
																			zOTU_1093	-2.30658	0.0357664	0.329861	1	483.222	615.125	k__Bacteria; p__Bacteroidetes; c__Bacteroidia; o__Bacteroidales; f__Muribaculaceae	0.785568	-0.104816	0.48167	none					zOTU_962	1.74574	0.100025	0.674964	1	0.6	0.001	k__Bacteria; p__Firmicutes; c__Clostridia; o__Clostridiales; f__Lachnospiraceae	600	2.77815	0.17072
																			zOTU_937	2.30365	0.0359693	0.330245	1	70	26.125	k__Bacteria; p__Firmicutes; c__Clostridia; o__Clostridiales; f__Ruminococcaceae; g__Pseudoflavonifractor; s__AY916184	2.67943	0.428042	0.481164	none					zOTU_2806	1.8574	0.0817574	0.674964	1	0.7	0.001	k__Bacteria; p__Firmicutes; c__Clostridia; o__Clostridiales; f__Lachnospiraceae; g__Eubacterium4; s__DQ382351	700	2.8451	0.17072
																			zOTU_1999	-2.30089	0.0361617	0.331074	1	0.001	1	k__Bacteria; p__Firmicutes; c__Clostridia; o__Clostridiales; f__Ruminococcaceae; g__Agathobaculum	0.001	-3	0.480076	none					zOTU_2929	1.8574	0.0817574	0.674964	1	0.7	0.001	k__Bacteria; p__Tenericutes; c__Mollicutes; o__PAC001057; f__PAC000197; g__PAC000197; s__EF445272	700	2.8451	0.17072
																			zOTU_1871	-2.29396	0.0366493	0.33254	1	0.001	7.125	k__Bacteria; p__Bacteroidetes; c__Bacteroidia; o__Bacteroidales; f__Muribaculaceae; g__PAC001112	0.000140351	-3.85278	0.478156	none					zOTU_2531	1.88562	0.0776372	0.674964	1	1	0.001	k__Bacteria; p__Bacteroidetes; c__Bacteroidia; o__Bacteroidales; f__Muribaculaceae; g__PAC000198	1000	3	0.17072
																			zOTU_2123	2.29159	0.0368173	0.33254	1	1.11111	0.125	k__Bacteria; p__Firmicutes; c__Clostridia; o__Clostridiales; f__Ruminococcaceae; g__PAC000672; s__HM123911	8.88889	0.948847	0.478156	none					zOTU_1789	1.80784	0.0894674	0.674964	1	4.6	0.001	k__Bacteria; p__Actinobacteria; c__Coriobacteriia; o__Coriobacteriales; f__Coriobacteriaceae; g__PAC001266; s__PAC001674	4600	3.66276	0.17072
																			zOTU_453	2.29135	0.0368349	0.33254	1	93.4444	11	k__Bacteria; p__Firmicutes; c__Clostridia; o__Clostridiales; f__Lachnospiraceae	8.49495	0.929161	0.478156	none					zOTU_881	1.72133	0.104466	0.674964	1	0.5	0.125	k__Bacteria; p__Firmicutes; c__Clostridia; o__Clostridiales; f__Lachnospiraceae	4	0.60206	0.17072
																			zOTU_727	2.29353	0.03668	0.33254	1	123.667	0.001	k__Bacteria; p__Bacteroidetes; c__Bacteroidia; o__Bacteroidales; f__Muribaculaceae; g__PAC001472; s__EU622749	123667	5.09225	0.478156	none					zOTU_2701	1.74402	0.100333	0.674964	1	0.6	0.125	k__Bacteria; p__Proteobacteria; c__Deltaproteobacteria; o__Desulfovibrionales; f__Desulfovibrionaceae; g__Desulfovibrio; s__PAC001079	4.8	0.681241	0.17072
																			zOTU_342	2.29512	0.0365672	0.33254	1	147.222	108	k__Bacteria; p__Bacteroidetes; c__Bacteroidia; o__Bacteroidales; f__Muribaculaceae	1.36317	0.13455	0.478156	none					zOTU_2957	1.74402	0.100333	0.674964	1	0.6	0.125	#N/A	4.8	0.681241	0.17072
																			zOTU_1712	2.28075	0.0375955	0.338135	1	22.1111	0.001	k__Bacteria; p__Bacteroidetes; c__Bacteroidia; o__Bacteroidales; f__Muribaculaceae; g__PAC000186; s__PAC002447	22111.1	4.34461	0.47091	none					zOTU_572	1.83597	0.0850165	0.674964	1	0.7	0.125	k__Bacteria; p__Firmicutes; c__Clostridia; o__Clostridiales; f__Lachnospiraceae; g__DQ815728; s__DQ815728	5.6	0.748188	0.17072
																			zOTU_246	2.27982	0.0376633	0.338135	1	147.333	55.5	k__Bacteria; p__Firmicutes; c__Bacilli; o__Lactobacillales; f__Lactobacillaceae; g__Lactobacillus; s__Lactobacillus intestinalis	2.65465	0.424008	0.47091	none					zOTU_2873	1.81028	0.0890728	0.674964	1	1.4	0.125	k__Bacteria; p__Firmicutes; c__Clostridia; o__Clostridiales; f__Christensenellaceae; g__GQ448104; s__GQ448104	11.2	1.04922	0.17072
																			zOTU_277	2.27811	0.0377878	0.338316	1	124	50.125	k__Bacteria; p__Firmicutes; c__Bacilli; o__Lactobacillales; f__Lactobacillaceae; g__Lactobacillus; s__Lactobacillus intestinalis	2.47382	0.393367	0.470678	none					zOTU_1740	-1.72133	0.104466	0.674964	1	0.001	0.25	k__Bacteria; p__Actinobacteria; c__Actinobacteria; o__Bifidobacteriales; f__Bifidobacteriaceae; g__Bifidobacterium; s__Bifidobacterium animalis	0.004	-2.39794	0.17072
																			zOTU_176	2.27374	0.0381076	0.340239	1	406.889	208.875	k__Bacteria; p__Firmicutes; c__Clostridia; o__Clostridiales; f__Lachnospiraceae; g__LLKB	1.948	0.289589	0.468216	none					zOTU_1848	-1.72133	0.104466	0.674964	1	0.001	0.25	k__Bacteria; p__Firmicutes; c__Clostridia; o__Clostridiales; f__Ruminococcaceae; g__PAC000661	0.004	-2.39794	0.17072
																			zOTU_550	2.27138	0.0382812	0.34085	1	320	0.375	k__Bacteria; p__Firmicutes; c__Erysipelotrichi; o__Erysipelotrichales; f__Erysipelotrichaceae; g__Turicibacter; s__PAC001078	853.333	2.93112	0.467436	none					zOTU_231	-1.72133	0.104466	0.674964	1	0.001	0.25	k__Bacteria; p__Bacteroidetes; c__Bacteroidia; o__Bacteroidales; f__Bacteroidaceae; g__Bacteroides; s__Bacteroides thetaiotaomicron	0.004	-2.39794	0.17072
																			zOTU_1556	2.26539	0.0387246	0.342552	1	13.1111	4.375	k__Bacteria; p__Cyanobacteria; c__Vampirovibrio; o__FR888536; f__FR888536; g__FR888536; s__EU622705	2.99683	0.476661	0.465273	none					zOTU_2311	-1.72133	0.104466	0.674964	1	0.001	0.25	k__Bacteria; p__Bacteroidetes; c__Bacteroidia; o__Bacteroidales; f__Bacteroidaceae; g__Bacteroides; s__FQXY	0.004	-2.39794	0.17072
																			zOTU_913	2.26452	0.0387895	0.342552	1	29.1111	12.875	k__Bacteria; p__Firmicutes; c__Clostridia; o__Clostridiales; f__Dehalobacterium; g__PAC001221; s__PAC001395	2.26106	0.354312	0.465273	none					zOTU_2564	-1.72133	0.104466	0.674964	1	0.001	0.25	k__Bacteria; p__Firmicutes; c__Clostridia; o__Clostridiales; f__Ruminococcaceae; g__PAC000661	0.004	-2.39794	0.17072
																			zOTU_503	2.26644	0.0386467	0.342552	1	70.4444	7.625	k__Bacteria; p__Firmicutes; c__Clostridia; o__Clostridiales; f__Lachnospiraceae	9.23862	0.965607	0.465273	none					zOTU_263	-1.72133	0.104466	0.674964	1	0.001	0.25	k__Bacteria; p__Proteobacteria; c__Gammaproteobacteria; o__Enterobacterales; f__Enterobacteriaceae; g__Escherichia	0.004	-2.39794	0.17072
																			zOTU_2052	-2.25533	0.0394817	0.344184	1	0.222222	1	k__Bacteria; p__Firmicutes; c__Bacilli; o__Lactobacillales; f__Streptococcaceae; g__Streptococcus	0.222222	-0.653213	0.463209	none					zOTU_2705	-1.72133	0.104466	0.674964	1	0.001	0.25	k__Bacteria; p__Firmicutes; c__Clostridia; o__Clostridiales; f__Christensenellaceae; g__GQ448104	0.004	-2.39794	0.17072
																			zOTU_1425	-2.25502	0.0395053	0.344184	1	2.55556	6	k__Bacteria; p__Firmicutes; c__Clostridia; o__Clostridiales; f__Ruminococcaceae; g__Pseudoflavonifractor	0.425926	-0.370666	0.463209	none					zOTU_2732	-1.72133	0.104466	0.674964	1	0.001	0.25	k__Bacteria; p__Firmicutes; c__Clostridia; o__Clostridiales; f__Ruminococcaceae; g__PAC000661; s__PAC002012	0.004	-2.39794	0.17072
																			zOTU_1626	-2.26038	0.0391003	0.344184	1	3.44444	7.375	k__Bacteria; p__Firmicutes; c__Clostridia; o__Clostridiales; f__Ruminococcaceae; g__Pseudoflavonifractor	0.467043	-0.330643	0.463209	none					zOTU_2864	-1.72133	0.104466	0.674964	1	0.001	0.25	k__Bacteria; p__Actinobacteria; c__Coriobacteriia; o__Coriobacteriales; f__Coriobacteriaceae; g__FCNB; s__PAC002389	0.004	-2.39794	0.17072
																			zOTU_823	2.25546	0.0394716	0.344184	1	78.7778	29.375	k__Bacteria; p__Firmicutes; c__Clostridia; o__Clostridiales; f__Ruminococcaceae; g__Pseudoflavonifractor; s__AY916184	2.6818	0.428426	0.463209	none					zOTU_2870	-1.72133	0.104466	0.674964	1	0.001	0.25	k__Bacteria; p__Firmicutes; c__Clostridia; o__Clostridiales; f__Ruminococcaceae; g__PAC000683	0.004	-2.39794	0.17072
																			zOTU_407	2.25633	0.0394059	0.344184	1	110.444	85.75	k__Bacteria; p__Bacteroidetes; c__Bacteroidia; o__Bacteroidales; f__Muribaculaceae	1.28798	0.10991	0.463209	none					zOTU_3073	-1.72133	0.104466	0.674964	1	0.001	0.25	k__Bacteria; p__Firmicutes; c__Clostridia; o__Clostridiales; f__Ruminococcaceae; g__PAC000683	0.004	-2.39794	0.17072
																			zOTU_1802	2.249	0.0399647	0.347254	1	19.6667	0.001	k__Bacteria; p__Bacteroidetes; c__Bacteroidia; o__Bacteroidales; f__Muribaculaceae; g__PAC000186; s__PAC002447	19666.7	4.29373	0.459353	none					zOTU_3235	-1.72133	0.104466	0.674964	1	0.001	0.25	k__Bacteria; p__Firmicutes; c__Clostridia; o__Clostridiales; f__Dehalobacterium; g__PAC002390; s__PAC002390	0.004	-2.39794	0.17072
																			zOTU_2593	2.2423	0.040482	0.350808	1	1.88889	0.75	k__Bacteria; p__Firmicutes; c__Clostridia; o__Clostridiales; f__Ruminococcaceae; g__Paludicola; s__PAC001506	2.51852	0.401145	0.454931	none					zOTU_603	-1.72133	0.104466	0.674964	1	0.001	0.25	k__Bacteria; p__Firmicutes; c__Erysipelotrichi; o__Erysipelotrichales; f__Erysipelotrichaceae; g__Turicibacter; s__PAC001078	0.004	-2.39794	0.17072
																			zOTU_2860	-2.23106	0.0413644	0.355602	1	0.111111	2.25	k__Bacteria; p__Firmicutes; c__Clostridia; o__Clostridiales; f__Lachnospiraceae; g__KE159600; s__PAC001901	0.0493827	-1.30643	0.449035	none					zOTU_853	1.74061	0.100944	0.674964	1	0.8	0.25	k__Bacteria; p__Firmicutes; c__Clostridia; o__Clostridiales; f__Lachnospiraceae	3.2	0.50515	0.17072
																			zOTU_1579	2.23295	0.0412147	0.355602	1	18.1111	5.375	k__Bacteria; p__Firmicutes; c__Clostridia; o__Clostridiales; f__Lachnospiraceae; g__Anaerotignum; s__PAC001740	3.36951	0.527567	0.449035	none					zOTU_1245	1.89122	0.0768413	0.674964	1	0.9	0.25	k__Bacteria; p__Firmicutes; c__Clostridia; o__Clostridiales; f__Ruminococcaceae; g__Pseudoflavonifractor; s__EU871413	3.6	0.556303	0.17072
																			zOTU_698	2.23132	0.0413437	0.355602	1	130.444	10.625	k__Bacteria; p__Firmicutes; c__Clostridia; o__Clostridiales; f__Ruminococcaceae; g__Pseudoflavonifractor; s__FJ879507	12.2771	1.0891	0.449035	none					zOTU_2628	1.72133	0.104466	0.674964	1	1	0.25	#N/A	4	0.60206	0.17072
																			zOTU_1541	-2.228	0.0416076	0.355806	1	0.222222	1.125	k__Bacteria; p__Firmicutes; c__Clostridia; o__Clostridiales; f__Ruminococcaceae; g__Pseudoflavonifractor	0.197531	-0.704365	0.448787	none					zOTU_3193	1.72133	0.104466	0.674964	1	1	0.25	k__Bacteria; p__Bacteroidetes; c__Bacteroidia; o__Bacteroidales; f__Muribaculaceae; g__PAC001127; s__PAC002399	4	0.60206	0.17072
																			zOTU_2283	-2.22895	0.041532	0.355806	1	0.333333	1.375	k__Bacteria; p__Tenericutes; c__Mollicutes; o__PAC001057; f__PAC000197; g__PAC000197	0.242424	-0.615424	0.448787	none					zOTU_1474	1.76997	0.0957826	0.674964	1	1.1	0.25	k__Bacteria; p__Firmicutes; c__Clostridia; o__Clostridiales; f__Ruminococcaceae; g__Sporobacter; s__EU472365	4.4	0.643453	0.17072
																			zOTU_915	-2.22504	0.0418441	0.356003	1	11.5556	21.125	k__Bacteria; p__Firmicutes; c__Clostridia; o__Clostridiales; f__Ruminococcaceae; g__PAC001402; s__PAC001561	0.547009	-0.262006	0.448546	none					zOTU_2966	1.74402	0.100333	0.674964	1	1.2	0.25	k__Bacteria; p__Bacteroidetes; c__Bacteroidia; o__Bacteroidales; f__Muribaculaceae; g__PAC000186; s__PAC001483	4.8	0.681241	0.17072
																			zOTU_740	2.22496	0.0418504	0.356003	1	60.4444	0.375	k__Bacteria; p__Tenericutes; c__Mollicutes; o__PAC001057; f__PAC000197; g__PAC000197; s__EF406725	161.185	2.20733	0.448546	none					zOTU_1934	1.76984	0.0958054	0.674964	1	3.1	0.25	k__Bacteria; p__Actinobacteria; c__Coriobacteriia; o__Coriobacteriales; f__Coriobacteriaceae; g__PAC001266; s__PAC001674	12.4	1.09342	0.17072
																			zOTU_708	-2.22066	0.0421965	0.358008	1	25.6667	49	k__Bacteria; p__Bacteroidetes; c__Bacteroidia; o__Bacteroidales; f__Muribaculaceae; g__PAC000186	0.52381	-0.280827	0.446108	none					zOTU_2428	1.71528	0.105591	0.674964	1	8.3	0.375	k__Bacteria; p__Firmicutes; c__Clostridia; o__Clostridiales; f__Lachnospiraceae	22.1333	1.34505	0.17072
																			zOTU_2949	-2.18282	0.0453569	0.358224	1	0.001	0.375	k__Bacteria; p__Firmicutes; c__Clostridia; o__Clostridiales; f__Ruminococcaceae; g__Harryflintia	0.00266667	-2.57403	0.445845	none					zOTU_2738	-1.72133	0.104466	0.674964	1	0.001	0.5	k__Bacteria; p__Firmicutes; c__Clostridia; o__Clostridiales; f__Ruminococcaceae; g__PAC000683	0.002	-2.69897	0.17072
																			zOTU_2515	-2.18282	0.0453569	0.358224	1	0.001	1.125	k__Bacteria; p__Firmicutes; c__Clostridia; o__Clostridiales; f__Ruminococcaceae; g__PAC000661	0.000888889	-3.05115	0.445845	none					zOTU_2842	-1.72133	0.104466	0.674964	1	0.001	0.5	k__Bacteria; p__Firmicutes; c__Clostridia; o__Clostridiales; f__Ruminococcaceae; g__Caproiciproducens; s__HQ780956	0.002	-2.69897	0.17072
																			zOTU_1007	-2.17891	0.0456961	0.358224	1	0.001	88.625	k__Bacteria; p__Proteobacteria; c__Alphaproteobacteria; o__Rhodospirillales; f__Rhodospirillaceae; g__LARJ; s__PAC000185	1.12835e-05	-4.94756	0.445845	none					zOTU_2443	1.86248	0.0810018	0.674964	1	1.5	0.5	k__Bacteria; p__Tenericutes; c__Mollicutes; o__PAC001057; f__PAC000197; g__PAC000197; s__PAC000197	3	0.477121	0.17072
																			zOTU_514	-2.20078	0.04383	0.358224	1	0.222222	1.375	k__Bacteria; p__Firmicutes; c__Clostridia; o__Clostridiales; f__Lachnospiraceae	0.161616	-0.791515	0.445845	none					zOTU_2055	1.72389	0.103991	0.674964	1	1.9	0.5	k__Bacteria; p__Actinobacteria; c__Coriobacteriia; o__Coriobacteriales; f__Coriobacteriaceae; g__Parvibacter; s__Parvibacter caecicola	3.8	0.579784	0.17072
																			zOTU_2106	-2.19633	0.0442041	0.358224	1	0.555556	4.625	k__Bacteria; p__Firmicutes; c__Clostridia; o__Clostridiales; f__Lachnospiraceae; g__PAC002375; s__PAC002375	0.12012	-0.920384	0.445845	none					zOTU_2038	1.86501	0.0806279	0.674964	1	2	0.5	k__Bacteria; p__Firmicutes; c__Clostridia; o__Clostridiales; f__Ruminococcaceae; g__PAC000672; s__HM123911	4	0.60206	0.17072
																			zOTU_1310	-2.17694	0.0458675	0.358224	1	0.777778	2.25	k__Bacteria; p__Actinobacteria; c__Coriobacteriia; o__Coriobacteriales; f__Coriobacteriaceae; g__Enterorhabdus	0.345679	-0.461327	0.445845	none					zOTU_2611	1.7735	0.0951778	0.674964	1	2.8	0.5	k__Bacteria; p__Firmicutes; c__Clostridia; o__Clostridiales; f__Lachnospiraceae; g__Acetatifactor	5.6	0.748188	0.17072
																			zOTU_2092	-2.1844	0.0452205	0.358224	1	0.777778	2.625	k__Bacteria; p__Tenericutes; c__Mollicutes; o__PAC001057; f__PAC001057; g__PAC001109	0.296296	-0.528274	0.445845	none					zOTU_1609	-1.70088	0.108316	0.674964	1	0.1	0.625	k__Bacteria; p__Bacteroidetes; c__Bacteroidia; o__Bacteroidales; f__Porphyromonadaceae; g__Parabacteroides	0.16	-0.79588	0.17072
																			zOTU_2566	2.18513	0.0451575	0.358224	1	0.888889	0.125	k__Bacteria; p__Firmicutes; c__Clostridia; o__Clostridiales; f__Ruminococcaceae; g__Pseudoflavonifractor	7.11111	0.851937	0.445845	none					zOTU_2745	-1.70088	0.108316	0.674964	1	0.1	0.625	k__Bacteria; p__Firmicutes; c__Clostridia; o__Clostridiales; f__Mogibacterium; g__PAC001609; s__PAC001610	0.16	-0.79588	0.17072
																			zOTU_1439	-2.17816	0.045761	0.358224	1	0.888889	12.875	k__Bacteria; p__Firmicutes; c__Clostridia; o__Clostridiales; f__Lachnospiraceae; g__Acetatifactor	0.0690399	-1.1609	0.445845	none					zOTU_2830	-1.70088	0.108316	0.674964	1	0.1	0.625	k__Bacteria; p__Firmicutes; c__Clostridia; o__Clostridiales; f__Ruminococcaceae; g__PAC000661; s__PAC002012	0.16	-0.79588	0.17072
																			zOTU_1440	-2.21404	0.0427342	0.358224	1	1.33333	3	k__Bacteria; p__Firmicutes; c__Clostridia; o__Clostridiales; f__Ruminococcaceae; g__Sporobacter; s__PAC001096	0.444444	-0.352183	0.445845	none					zOTU_3132	-1.92256	0.0725229	0.674964	1	0.2	0.625	k__Bacteria; p__Firmicutes; c__Clostridia; o__Clostridiales; f__Ruminococcaceae	0.32	-0.49485	0.17072
																			zOTU_2070	-2.21726	0.0424714	0.358224	1	1.44444	6.125	k__Bacteria; p__Firmicutes; c__Clostridia; o__Clostridiales; f__Lachnospiraceae	0.235828	-0.627405	0.445845	none					zOTU_1668	1.88071	0.0783405	0.674964	1	4.1	0.625	k__Bacteria; p__Firmicutes; c__Erysipelotrichi; o__Erysipelotrichales; f__Erysipelotrichaceae; g__PAC001362; s__PAC001647	6.56	0.816904	0.17072
																			zOTU_2201	2.2162	0.0425579	0.358224	1	2.11111	0.875	#N/A	2.4127	0.382503	0.445845	none					zOTU_2599	-1.69967	0.108547	0.674964	1	0.1	0.75	k__Bacteria; p__Firmicutes; c__Clostridia; o__Clostridiales; f__Ruminococcaceae; g__PAC001144; s__PAC001620	0.133333	-0.875061	0.17072
																			zOTU_1778	-2.19591	0.0442391	0.358224	1	2.11111	8	k__Bacteria; p__Firmicutes; c__Clostridia; o__Clostridiales; f__Ruminococcaceae; g__Pseudoflavonifractor	0.263889	-0.578579	0.445845	none					zOTU_2678	-1.74061	0.100944	0.674964	1	0.2	0.75	#N/A	0.266667	-0.574031	0.17072
																			zOTU_2394	2.17402	0.0461231	0.358224	1	2.55556	0.625	k__Bacteria; p__Firmicutes; c__Clostridia; o__Clostridiales; f__Lachnospiraceae; g__PAC001200; s__AF371556	4.08889	0.611605	0.445845	none					zOTU_1607	1.92153	0.0726621	0.674964	1	13.9	0.75	k__Bacteria; p__Firmicutes; c__Clostridia; o__Clostridiales; f__Lachnospiraceae	18.5333	1.26795	0.17072
																			zOTU_1448	-2.1851	0.0451601	0.358224	1	2.55556	17.375	k__Bacteria; p__Firmicutes; c__Clostridia; o__Clostridiales; f__Lachnospiraceae	0.147082	-0.832439	0.445845	none					zOTU_2881	-1.76086	0.0973591	0.674964	1	0.1	0.875	k__Bacteria; p__Firmicutes; c__Clostridia; o__Clostridiales; f__Ruminococcaceae; g__PAC000661; s__PAC002012	0.114286	-0.942008	0.17072
																			zOTU_431	-2.18087	0.0455258	0.358224	1	3.22222	14.375	k__Bacteria; p__Firmicutes; c__Erysipelotrichi; o__Erysipelotrichales; f__Erysipelotrichaceae; g__Faecalibaculum; s__Faecalibaculum rodentium	0.224155	-0.649452	0.445845	none					zOTU_2416	1.85304	0.0824109	0.674964	1	2.7	0.875	k__Bacteria; p__Tenericutes; c__Mollicutes; o__PAC001057; f__PAC000197; g__PAC000197	3.08571	0.489356	0.17072
																			zOTU_1191	-2.20797	0.0432323	0.358224	1	4.88889	12.5	k__Bacteria; p__Firmicutes; c__Clostridia; o__Clostridiales; f__Lachnospiraceae; g__Acetatifactor; s__PAC001463	0.391111	-0.4077	0.445845	none					zOTU_1615	1.8584	0.0816086	0.674964	1	3.4	0.875	k__Bacteria; p__Firmicutes; c__Clostridia; o__Clostridiales; f__Ruminococcaceae; g__PAC000661	3.88571	0.589471	0.17072
																			zOTU_1692	-2.19734	0.0441192	0.358224	1	5	11.75	k__Bacteria; p__Firmicutes; c__Clostridia; o__Clostridiales; f__Lachnospiraceae	0.425532	-0.371068	0.445845	none					zOTU_3034	-1.84615	0.0834535	0.674964	1	0.1	1	k__Bacteria; p__Firmicutes; c__Erysipelotrichi; o__Erysipelotrichales; f__Erysipelotrichaceae; g__PAC001362; s__PAC001392	0.1	-1	0.17072
																			zOTU_1450	-2.17346	0.0461716	0.358224	1	6.11111	21.625	k__Bacteria; p__Firmicutes; c__Clostridia; o__Clostridiales; f__Ruminococcaceae; g__Oscillibacter; s__EF406869	0.282595	-0.548836	0.445845	none					zOTU_2485	-1.74574	0.100025	0.674964	1	0.1	1	k__Bacteria; p__Firmicutes; c__Clostridia; o__Clostridiales; f__Ruminococcaceae; g__PAC001651; s__PAC001651	0.1	-1	0.17072
																			zOTU_1220	-2.19449	0.0443593	0.358224	1	7.44444	22.25	k__Bacteria; p__Firmicutes; c__Clostridia; o__Clostridiales; f__Ruminococcaceae; g__PAC000661	0.334582	-0.475498	0.445845	none					zOTU_3112	-1.70803	0.106955	0.674964	1	0.2	1	k__Bacteria; p__Firmicutes; c__Clostridia; o__Clostridiales; f__Lachnospiraceae	0.2	-0.69897	0.17072
																			zOTU_919	-2.21192	0.0429076	0.358224	1	9.88889	44.375	k__Bacteria; p__Firmicutes; c__Clostridia; o__Clostridiales; f__Christensenellaceae; g__PAC001360	0.222848	-0.651991	0.445845	none					zOTU_1799	1.70043	0.108403	0.674964	1	3.3	1	k__Bacteria; p__Firmicutes; c__Clostridia; o__Clostridiales; f__Dehalobacterium; g__PAC002390; s__PAC002390	3.3	0.518514	0.17072
																			zOTU_1104	2.17767	0.0458033	0.358224	1	11.7778	4.5	k__Bacteria; p__Bacteroidetes; c__Bacteroidia; o__Bacteroidales; f__Muribaculaceae	2.61728	0.417851	0.445845	none					zOTU_1884	1.90866	0.0744111	0.674964	1	4.9	1	k__Bacteria; p__Firmicutes; c__Clostridia; o__Clostridiales; f__Ruminococcaceae; g__PAC000661	4.9	0.690196	0.17072
																			zOTU_1038	2.18893	0.0448321	0.358224	1	13.7778	0.5	k__Bacteria; p__Firmicutes; c__Clostridia; o__Clostridiales; f__Ruminococcaceae; g__Eubacterium8; s__PAC002357	27.5556	1.44021	0.445845	none					zOTU_2223	-1.82074	0.0874003	0.674964	1	0.4	1.125	#N/A	0.355556	-0.449093	0.17072
																			zOTU_925	2.1808	0.0455315	0.358224	1	14	5	k__Bacteria; p__Bacteroidetes; c__Bacteroidia; o__Bacteroidales; f__Muribaculaceae	2.8	0.447158	0.445845	none					zOTU_1119	1.80903	0.0892748	0.674964	1	2.6	1.125	k__Bacteria; p__Firmicutes; c__Clostridia; o__Clostridiales; f__Lachnospiraceae	2.31111	0.363821	0.17072
																			zOTU_1045	2.20914	0.0431358	0.358224	1	25.3333	12.375	k__Bacteria; p__Firmicutes; c__Clostridia; o__Clostridiales; f__Ruminococcaceae	2.04714	0.311147	0.445845	none					zOTU_1693	1.86027	0.0813296	0.674964	1	3.2	1.125	k__Bacteria; p__Firmicutes; c__Clostridia; o__Clostridiales; f__Mogibacterium; g__Emergencia	2.84444	0.453997	0.17072
																			zOTU_922	-2.18753	0.0449522	0.358224	1	29.1111	50.75	k__Bacteria; p__Bacteroidetes; c__Bacteroidia; o__Bacteroidales; f__Muribaculaceae; g__PAC001067; s__PAC001067	0.573618	-0.241377	0.445845	none					zOTU_2580	-1.90957	0.0742857	0.674964	1	0.3	1.25	k__Bacteria; p__Firmicutes; c__Clostridia; o__Clostridiales; f__Ruminococcaceae; g__Anaerotruncus; s__Anaerotruncus colihominis	0.24	-0.619789	0.17072
																			zOTU_661	2.17314	0.0462002	0.358224	1	43.5556	28.375	k__Bacteria; p__Bacteroidetes; c__Bacteroidia; o__Bacteroidales; f__Bacteroidaceae; g__Bacteroides; s__Bacteroides caecimuris	1.535	0.186108	0.445845	none					zOTU_1739	1.81709	0.0879812	0.674964	1	8.9	1.25	k__Bacteria; p__Firmicutes; c__Clostridia; o__Clostridiales; f__Lachnospiraceae	7.12	0.85248	0.17072
																			zOTU_791	2.18692	0.0450043	0.358224	1	46.3333	0.125	k__Bacteria; p__Tenericutes; c__Mollicutes; o__PAC001057; f__PAC000197; g__PAC000197; s__EF406725	370.667	2.56898	0.445845	none					zOTU_2254	1.88853	0.0772226	0.674964	1	13.5	1.25	k__Bacteria; p__Firmicutes; c__Clostridia; o__Clostridiales; f__Lachnospiraceae	10.8	1.03342	0.17072
																			zOTU_774	2.18781	0.0449282	0.358224	1	52	0.125	k__Bacteria; p__Tenericutes; c__Mollicutes; o__PAC001057; f__PAC000197; g__PAC000197; s__EF406725	416	2.61909	0.445845	none					zOTU_2114	1.83411	0.0853039	0.674964	1	3.9	1.375	k__Bacteria; p__Actinobacteria; c__Coriobacteriia; o__Coriobacteriales; f__Coriobacteriaceae; g__Enterorhabdus	2.83636	0.452762	0.17072
																			zOTU_546	2.19436	0.0443702	0.358224	1	63.7778	6.375	k__Bacteria; p__Firmicutes; c__Clostridia; o__Clostridiales; f__Lachnospiraceae	10.0044	1.00019	0.445845	none					zOTU_2663	-1.90896	0.0743697	0.674964	1	0.3	1.5	k__Bacteria; p__Firmicutes; c__Clostridia; o__Clostridiales; f__Mogibacterium; g__PAC001612; s__PAC001612	0.2	-0.69897	0.17072
																			zOTU_475	2.21108	0.0429761	0.358224	1	74.1111	30.375	k__Bacteria; p__Bacteroidetes; c__Bacteroidia; o__Bacteroidales; f__Bacteroidaceae; g__Bacteroides; s__HM124113	2.43987	0.387367	0.445845	none					zOTU_2904	1.8362	0.0849795	0.674964	1	3	1.625	k__Bacteria; p__Bacteroidetes; c__Bacteroidia; o__Bacteroidales; f__Muribaculaceae	1.84615	0.266268	0.17072
																			zOTU_753	2.20346	0.0436067	0.358224	1	115.778	9.125	k__Bacteria; p__Firmicutes; c__Clostridia; o__Clostridiales; f__Ruminococcaceae; g__Pseudoflavonifractor; s__FJ879507	12.688	1.10339	0.445845	none					zOTU_894	1.8738	0.0793392	0.674964	1	7.2	1.625	k__Bacteria; p__Firmicutes; c__Clostridia; o__Clostridiales; f__Lachnospiraceae	4.43077	0.646479	0.17072
																			zOTU_388	2.21825	0.0423914	0.358224	1	121	94	k__Bacteria; p__Bacteroidetes; c__Bacteroidia; o__Bacteroidales; f__Muribaculaceae	1.28723	0.109658	0.445845	none					zOTU_1175	1.89788	0.0759049	0.674964	1	8.2	1.625	k__Bacteria; p__Firmicutes; c__Clostridia; o__Clostridiales; f__Lachnospiraceae	5.04615	0.70296	0.17072
																			zOTU_926	2.19177	0.0445905	0.358224	1	148.556	116.875	k__Bacteria; p__Bacteroidetes; c__Bacteroidia; o__Bacteroidales; f__Muribaculaceae	1.27106	0.104167	0.445845	none					zOTU_2856	-1.78702	0.0928913	0.674964	1	0.2	1.875	k__Bacteria; p__Firmicutes; c__Clostridia; o__Clostridiales; f__Lachnospiraceae; g__KE159600; s__PAC001232	0.106667	-0.971971	0.17072
																			zOTU_680	2.17313	0.0462011	0.358224	1	210	0.375	k__Bacteria; p__Firmicutes; c__Erysipelotrichi; o__Erysipelotrichales; f__Erysipelotrichaceae; g__Turicibacter; s__PAC001078	560	2.74819	0.445845	none					zOTU_2969	-1.80378	0.0901256	0.674964	1	0.1	2	k__Bacteria; p__Tenericutes; c__Mollicutes; o__PAC001057; f__PAC001057; g__PAC001108	0.05	-1.30103	0.17072
																			zOTU_603	2.17736	0.0458306	0.358224	1	262	0.25	k__Bacteria; p__Firmicutes; c__Erysipelotrichi; o__Erysipelotrichales; f__Erysipelotrichaceae; g__Turicibacter; s__PAC001078	1048	3.02036	0.445845	none					zOTU_2152	1.70862	0.106845	0.674964	1	17.7	2	k__Bacteria; p__Firmicutes; c__Clostridia; o__Clostridiales; f__Lachnospiraceae	8.85	0.946943	0.17072
																			zOTU_2423	2.1693	0.0465382	0.359977	1	0.666667	0.001	k__Bacteria; p__Firmicutes; c__Clostridia; o__Clostridiales; f__Ruminococcaceae; g__PAC000661; s__PAC002109	666.667	2.82391	0.443726	none					zOTU_2388	1.81988	0.0875367	0.674964	1	5.6	2.125	k__Bacteria; p__Firmicutes; c__Clostridia; o__Clostridiales; f__Lachnospiraceae	2.63529	0.420829	0.17072
																			zOTU_1764	-2.16805	0.0466494	0.359978	1	1.77778	7.375	k__Bacteria; p__Firmicutes; c__Clostridia; o__Clostridiales; f__Ruminococcaceae	0.241055	-0.617885	0.443724	none					zOTU_378	1.87544	0.0791013	0.674964	1	7.3	2.25	k__Bacteria; p__Bacteroidetes; c__Bacteroidia; o__Bacteroidales; f__Muribaculaceae	3.24444	0.51114	0.17072
																			zOTU_2588	2.16244	0.0471486	0.362678	1	3	1.375	k__Bacteria; p__Firmicutes; c__Clostridia; o__Clostridiales; f__Ruminococcaceae; g__Harryflintia	2.18182	0.338819	0.440479	none					zOTU_3210	-1.84601	0.0834747	0.674964	1	1.1	2.5	k__Bacteria; p__Bacteroidetes; c__Bacteroidia; o__Bacteroidales; f__Prevotellaceae; g__Prevotella; s__PAC002481	0.44	-0.356547	0.17072
																			zOTU_1514	-2.16136	0.0472456	0.362678	1	3.55556	9.875	k__Bacteria; p__Firmicutes; c__Clostridia; o__Clostridiales; f__Ruminococcaceae; g__Pseudoflavonifractor	0.360056	-0.44363	0.440479	none					zOTU_1796	1.86013	0.0813501	0.674964	1	6.8	2.75	k__Bacteria; p__Firmicutes; c__Clostridia; o__Clostridiales; f__Lachnospiraceae	2.47273	0.393176	0.17072
																			zOTU_1252	-2.15949	0.0474142	0.362678	1	7.11111	16.5	k__Bacteria; p__Firmicutes; c__Clostridia; o__Clostridiales; f__Ruminococcaceae; g__Paludicola; s__PAC001507	0.430976	-0.365546	0.440479	none					zOTU_1519	1.80478	0.0899635	0.674964	1	5.9	2.875	k__Bacteria; p__Bacteroidetes; c__Bacteroidia; o__Bacteroidales; f__Rikenellaceae; g__Alistipes	2.05217	0.312214	0.17072
																			zOTU_262	-2.15788	0.0475588	0.362678	1	42.3333	242.875	k__Bacteria; p__Bacteroidetes; c__Bacteroidia; o__Bacteroidales; f__Muribaculaceae	0.174301	-0.7587	0.440479	none					zOTU_2503	-1.83234	0.0855794	0.674964	1	0.4	3.125	k__Bacteria; p__Firmicutes; c__Clostridia; o__Clostridiales; f__Lachnospiraceae; g__PAC001516; s__PAC001741	0.128	-0.89279	0.17072
																			zOTU_813	2.15887	0.04747	0.362678	1	92.7778	7.625	k__Bacteria; p__Firmicutes; c__Clostridia; o__Clostridiales; f__Ruminococcaceae; g__Pseudoflavonifractor; s__FJ879507	12.1676	1.0852	0.440479	none					zOTU_1337	1.85554	0.0820364	0.674964	1	9	3.125	k__Bacteria; p__Firmicutes; c__Clostridia; o__Clostridiales; f__Lachnospiraceae	2.88	0.459392	0.17072
																			zOTU_1610	2.15499	0.0478207	0.363819	1	0.555556	0.001	k__Bacteria; p__Bacteroidetes; c__Bacteroidia; o__Bacteroidales; f__Porphyromonadaceae; g__Parabacteroides	555.556	2.74473	0.439115	none					zOTU_1167	1.84326	0.0838945	0.674964	1	10.8	3.625	k__Bacteria; p__Firmicutes; c__Clostridia; o__Clostridiales; f__Lachnospiraceae	2.97931	0.474116	0.17072
																			zOTU_3031	2.15357	0.0479491	0.363942	1	11.3333	6.5	k__Bacteria; p__Bacteroidetes; c__Bacteroidia; o__Bacteroidales; f__Prevotellaceae; g__Prevotella	1.74359	0.241444	0.438968	none					zOTU_1831	-1.82574	0.086611	0.674964	1	1.5	3.75	k__Bacteria; p__Bacteroidetes; c__Bacteroidia; o__Bacteroidales; f__Bacteroidaceae; g__Bacteroides; s__FQXY	0.4	-0.39794	0.17072
																			zOTU_215	-2.14738	0.0485152	0.367378	1	51.5556	301.625	k__Bacteria; p__Bacteroidetes; c__Bacteroidia; o__Bacteroidales; f__Muribaculaceae	0.170926	-0.767192	0.434887	none					zOTU_1058	1.69618	0.109217	0.674964	1	11.9	3.875	k__Bacteria; p__Firmicutes; c__Clostridia; o__Clostridiales; f__Lachnospiraceae	3.07097	0.487275	0.17072
																			zOTU_571	-2.14325	0.0488962	0.3694	1	16.4444	59.5	k__Bacteria; p__Bacteroidetes; c__Bacteroidia; o__Bacteroidales; f__Muribaculaceae; g__PAC001068; s__PAC001071	0.276377	-0.558498	0.432503	none					zOTU_1060	1.88383	0.077892	0.674964	1	85.3	4.5	k__Bacteria; p__Firmicutes; c__Clostridia; o__Clostridiales; f__Lachnospiraceae	18.9556	1.27774	0.17072
																			zOTU_3039	-2.13021	0.0501168	0.370182	1	0.001	1	k__Bacteria; p__Firmicutes; c__Clostridia; o__Clostridiales; f__Christensenellaceae; g__PAC001219; s__EF603174	0.001	-3	0.431585	none					zOTU_2191	-1.90516	0.0748933	0.674964	1	2.3	4.75	k__Bacteria; p__Firmicutes; c__Clostridia; o__Clostridiales; f__Ruminococcaceae; g__Oscillibacter	0.484211	-0.314966	0.17072
																			zOTU_3112	-2.13021	0.0501168	0.370182	1	0.001	1	k__Bacteria; p__Firmicutes; c__Clostridia; o__Clostridiales; f__Lachnospiraceae	0.001	-3	0.431585	none					zOTU_1146	1.774	0.0950919	0.674964	1	69.5	5	k__Bacteria; p__Firmicutes; c__Clostridia; o__Clostridiales; f__Lachnospiraceae	13.9	1.14301	0.17072
																			zOTU_939	-2.12688	0.0504336	0.370182	1	0.001	98.625	k__Bacteria; p__Proteobacteria; c__Alphaproteobacteria; o__Rhodospirillales; f__Rhodospirillaceae; g__LARJ; s__PAC000185	1.01394e-05	-4.99399	0.431585	none					zOTU_1244	1.84286	0.0839556	0.674964	1	62.6	5.375	k__Bacteria; p__Firmicutes; c__Clostridia; o__Clostridiales; f__Lachnospiraceae	11.6465	1.0662	0.17072
																			zOTU_2099	2.13481	0.0496834	0.370182	1	1.77778	0.375	k__Bacteria; p__Firmicutes; c__Clostridia; o__Clostridiales; f__Ruminococcaceae	4.74074	0.675846	0.431585	none					zOTU_1117	1.8846	0.0777827	0.674964	1	73.1	5.875	k__Bacteria; p__Firmicutes; c__Clostridia; o__Clostridiales; f__Lachnospiraceae	12.4426	1.09491	0.17072
																			zOTU_2385	2.12457	0.0506545	0.370182	1	2.88889	0.75	k__Bacteria; p__Actinobacteria; c__Coriobacteriia; o__Coriobacteriales; f__Coriobacteriaceae	3.85185	0.58567	0.431585	none					zOTU_2033	-1.72536	0.10372	0.674964	1	1.4	6.25	k__Bacteria; p__Firmicutes; c__Clostridia; o__Clostridiales; f__Ruminococcaceae; g__PAC000661; s__EU470107	0.224	-0.649752	0.17072
																			zOTU_2225	2.14046	0.0491553	0.370182	1	4.22222	0.625	k__Bacteria; p__Tenericutes; c__Mollicutes; o__PAC001057; f__PAC001057; g__PAC001109	6.75556	0.829661	0.431585	none					zOTU_1704	-1.74108	0.10086	0.674964	1	3.4	6.875	k__Bacteria; p__Firmicutes; c__Clostridia; o__Clostridiales; f__Ruminococcaceae; g__GQ451199	0.494545	-0.305794	0.17072
																			zOTU_1667	-2.12792	0.0503347	0.370182	1	4.66667	9.125	k__Bacteria; p__Firmicutes; c__Clostridia; o__Clostridiales; f__Ruminococcaceae; g__Harryflintia; s__EU455092	0.511416	-0.291226	0.431585	none					zOTU_222	1.72247	0.104255	0.674964	1	22.8	6.875	k__Bacteria; p__Firmicutes; c__Clostridia; o__Clostridiales; f__Lachnospiraceae	3.31636	0.520662	0.17072
																			zOTU_1253	-2.12617	0.0505016	0.370182	1	4.66667	13.75	k__Bacteria; p__Firmicutes; c__Clostridia; o__Clostridiales; f__Lachnospiraceae; g__Acetatifactor; s__PAC001463	0.339394	-0.469296	0.431585	none					zOTU_1479	1.91037	0.0741757	0.674964	1	13.3	7.125	k__Bacteria; p__Firmicutes; c__Clostridia; o__Clostridiales; f__Lachnospiraceae	1.86667	0.271067	0.17072
																			zOTU_911	-2.12734	0.0503899	0.370182	1	10.5556	21.625	k__Bacteria; p__Bacteroidetes; c__Bacteroidia; o__Bacteroidales; f__Muribaculaceae; g__PAC000186; s__PAC001128	0.488118	-0.311475	0.431585	none					zOTU_1631	-1.78362	0.0934629	0.674964	1	4.6	8	k__Bacteria; p__Firmicutes; c__Clostridia; o__Clostridiales; f__Ruminococcaceae; g__Harryflintia; s__PAC001713	0.575	-0.240332	0.17072
																			zOTU_1337	2.12663	0.0504572	0.370182	1	15	3.125	k__Bacteria; p__Firmicutes; c__Clostridia; o__Clostridiales; f__Lachnospiraceae	4.8	0.681241	0.431585	none					zOTU_447	1.73752	0.101503	0.674964	1	22.1	10.125	k__Bacteria; p__Firmicutes; c__Clostridia; o__Clostridiales; f__Lachnospiraceae	2.18272	0.338997	0.17072
																			zOTU_1130	-2.13907	0.0492844	0.370182	1	15.1111	26.5	k__Bacteria; p__Firmicutes; c__Clostridia; o__Clostridiales; f__Lachnospiraceae	0.570231	-0.243949	0.431585	none					zOTU_658	-1.75749	0.0979472	0.674964	1	0.6	10.25	k__Bacteria; p__Bacteroidetes; c__Bacteroidia; o__Bacteroidales; f__Muribaculaceae; g__PAC001068; s__PAC001568	0.0585366	-1.23257	0.17072
																			zOTU_1919	2.13701	0.0494768	0.370182	1	15.4444	0.001	k__Bacteria; p__Bacteroidetes; c__Bacteroidia; o__Bacteroidales; f__Muribaculaceae	15444.4	4.18877	0.431585	none					zOTU_974	1.72569	0.103661	0.674964	1	36.1	10.25	k__Bacteria; p__Firmicutes; c__Clostridia; o__Clostridiales; f__Ruminococcaceae; g__PAC000661	3.52195	0.546783	0.17072
																			zOTU_1435	2.12395	0.050713	0.370182	1	16	5	k__Bacteria; p__Cyanobacteria; c__Vampirovibrio; o__FR888536; f__FR888536; g__FR888536; s__EU622705	3.2	0.50515	0.431585	none					zOTU_2268	-1.72068	0.104587	0.674964	1	0.001	10.5	k__Bacteria; p__Bacteroidetes; c__Bacteroidia; o__Bacteroidales; f__Muribaculaceae; g__PAC001112; s__PAC001113	9.52381e-05	-4.02119	0.17072
																			zOTU_625	2.12949	0.0501855	0.370182	1	249	0.625	k__Bacteria; p__Firmicutes; c__Erysipelotrichi; o__Erysipelotrichales; f__Erysipelotrichaceae; g__Turicibacter; s__PAC001078	398.4	2.60032	0.431585	none					zOTU_2263	-1.72119	0.104491	0.674964	1	0.001	11.625	k__Bacteria; p__Bacteroidetes; c__Bacteroidia; o__Bacteroidales; f__Muribaculaceae; g__PAC001112; s__PAC001113	8.60215e-05	-4.06539	0.17072
																			zOTU_127	-2.13633	0.0495407	0.370182	1	453.444	1606.62	k__Bacteria; p__Firmicutes; c__Clostridia; o__Clostridiales; f__Lachnospiraceae	0.282234	-0.54939	0.431585	none					zOTU_2214	-1.70549	0.107437	0.674964	1	0.001	11.625	k__Bacteria; p__Bacteroidetes; c__Bacteroidia; o__Bacteroidales; f__Muribaculaceae; g__PAC001112; s__PAC001113	8.60215e-05	-4.06539	0.17072
																			zOTU_2043	2.11804	0.0512824	0.372189	1	3.33333	0.625	#N/A	5.33333	0.726999	0.429236	none					zOTU_696	1.78996	0.0924009	0.674964	1	108.6	11.625	k__Bacteria; p__Firmicutes; c__Clostridia; o__Clostridiales; f__Lachnospiraceae	9.34194	0.970437	0.17072
																			zOTU_848	-2.11752	0.0513325	0.372189	1	11.6667	21.5	k__Bacteria; p__Bacteroidetes; c__Bacteroidia; o__Bacteroidales; f__Muribaculaceae; g__PAC000186; s__PAC001128	0.542636	-0.265492	0.429236	none					zOTU_585	-1.73576	0.10182	0.674964	1	1.8	12	k__Bacteria; p__Bacteroidetes; c__Bacteroidia; o__Bacteroidales; f__Muribaculaceae; g__PAC001068; s__PAC001568	0.15	-0.823909	0.17072
																			zOTU_1294	2.11881	0.0512082	0.372189	1	104.222	38.375	k__Bacteria; p__Bacteroidetes; c__Bacteroidia; o__Bacteroidales; f__Muribaculaceae	2.71589	0.433912	0.429236	none					zOTU_2151	-1.69557	0.109335	0.674964	1	0.001	12.375	k__Bacteria; p__Bacteroidetes; c__Bacteroidia; o__Bacteroidales; f__Muribaculaceae; g__PAC001112; s__PAC001113	8.08081e-05	-4.09255	0.17072
																			zOTU_934	2.11245	0.0518258	0.374357	1	31.4444	17.375	k__Bacteria; p__Firmicutes; c__Clostridia; o__Clostridiales; f__Ruminococcaceae	1.80975	0.257619	0.426714	none					zOTU_2696	1.887	0.0774398	0.674964	1	20.5	12.375	k__Bacteria; p__Bacteroidetes; c__Bacteroidia; o__Bacteroidales; f__Muribaculaceae	1.65657	0.219209	0.17072
																			zOTU_575	2.11135	0.051933	0.374357	1	74.3333	46.875	k__Bacteria; p__Bacteroidetes; c__Bacteroidia; o__Bacteroidales; f__Muribaculaceae; g__PAC001765; s__PAC001765	1.58578	0.200242	0.426714	none					zOTU_2194	-1.72121	0.104487	0.674964	1	0.001	12.625	k__Bacteria; p__Bacteroidetes; c__Bacteroidia; o__Bacteroidales; f__Muribaculaceae; g__PAC001112; s__PAC001113	7.92079e-05	-4.10123	0.17072
																			zOTU_107	-2.11089	0.051978	0.374357	1	503.778	1798.12	k__Bacteria; p__Firmicutes; c__Clostridia; o__Clostridiales; f__Lachnospiraceae	0.280168	-0.552581	0.426714	none					zOTU_666	1.74472	0.100207	0.674964	1	117.7	12.75	k__Bacteria; p__Firmicutes; c__Clostridia; o__Clostridiales; f__Lachnospiraceae	9.23137	0.965266	0.17072
																			zOTU_2053	2.10795	0.0522668	0.374771	1	2.33333	1.125	k__Bacteria; p__Actinobacteria; c__Coriobacteriia; o__Coriobacteriales; f__Coriobacteriaceae	2.07407	0.316824	0.426233	none					zOTU_1356	1.69837	0.108797	0.674964	1	38.6	13.75	k__Bacteria; p__Firmicutes; c__Clostridia; o__Clostridiales; f__Lachnospiraceae	2.80727	0.448285	0.17072
																			zOTU_811	-2.10805	0.0522569	0.374771	1	19.7778	35.75	k__Bacteria; p__Bacteroidetes; c__Bacteroidia; o__Bacteroidales; f__Muribaculaceae; g__PAC000186	0.553225	-0.257099	0.426233	none					zOTU_2078	-1.71826	0.105035	0.674964	1	0.001	14.5	k__Bacteria; p__Bacteroidetes; c__Bacteroidia; o__Bacteroidales; f__Muribaculaceae; g__PAC001112; s__PAC001113	6.89655e-05	-4.16137	0.17072
																			zOTU_1283	-2.10555	0.0525038	0.37564	1	7.66667	22	k__Bacteria; p__Firmicutes; c__Clostridia; o__Clostridiales; f__Ruminococcaceae; g__PAC000661	0.348485	-0.457816	0.425228	none					zOTU_1242	1.82792	0.0862697	0.674964	1	49.3	14.5	k__Bacteria; p__Firmicutes; c__Clostridia; o__Clostridiales; f__Lachnospiraceae	3.4	0.531479	0.17072
																			zOTU_1429	-2.10435	0.052623	0.375663	1	4.33333	13.125	k__Bacteria; p__Firmicutes; c__Clostridia; o__Clostridiales; f__Ruminococcaceae; g__Massilioclostridium; s__PAC001521	0.330159	-0.481277	0.425202	none					zOTU_626	1.75623	0.0981696	0.674964	1	137.5	14.75	k__Bacteria; p__Firmicutes; c__Clostridia; o__Clostridiales; f__Lachnospiraceae	9.32203	0.969511	0.17072
																			zOTU_713	2.10204	0.0528518	0.376467	1	75.6667	19.625	k__Bacteria; p__Cyanobacteria; c__Vampirovibrio; o__FR888536; f__FR888536; g__FR888536; s__PAC001268	3.85563	0.586095	0.424273	none					zOTU_2112	-1.7193	0.104842	0.674964	1	0.001	14.875	k__Bacteria; p__Actinobacteria; c__Actinobacteria; o__Bifidobacteriales; f__Bifidobacteriaceae; g__Bifidobacterium	6.72269e-05	-4.17246	0.17072
																			zOTU_1596	-2.09461	0.0535958	0.380097	1	3	8	k__Bacteria; p__Firmicutes; c__Clostridia; o__Clostridiales; f__Ruminococcaceae; g__Massilioclostridium; s__PAC001521	0.375	-0.425969	0.420106	none					zOTU_1168	1.72466	0.103851	0.674964	1	35	14.875	k__Bacteria; p__Firmicutes; c__Clostridia; o__Clostridiales; f__Lachnospiraceae	2.35294	0.371611	0.17072
																			zOTU_1377	2.0954	0.0535167	0.380097	1	56.5556	42.75	k__Bacteria; p__Bacteroidetes; c__Bacteroidia; o__Bacteroidales; f__Muribaculaceae	1.32294	0.121539	0.420106	none					zOTU_1392	-1.80903	0.0892748	0.674964	1	8	15.375	k__Bacteria; p__Firmicutes; c__Clostridia; o__Clostridiales; f__Ruminococcaceae; g__Pseudoflavonifractor	0.520325	-0.283725	0.17072
																			zOTU_955	-2.09015	0.054047	0.382459	1	10.3333	27.25	k__Bacteria; p__Firmicutes; c__Clostridia; o__Clostridiales; f__Ruminococcaceae; g__Oscillibacter; s__FJ881211	0.379205	-0.421126	0.417415	none					zOTU_584	1.7372	0.101559	0.674964	1	146.7	16	k__Bacteria; p__Firmicutes; c__Clostridia; o__Clostridiales; f__Lachnospiraceae	9.16875	0.96231	0.17072
																			zOTU_285	2.08492	0.0545802	0.385391	1	212.222	160.5	k__Bacteria; p__Bacteroidetes; c__Bacteroidia; o__Bacteroidales; f__Muribaculaceae; g__PAC001068; s__PAC001068	1.32226	0.121316	0.414099	none					zOTU_1982	-1.72126	0.104479	0.674964	1	0.001	16.375	k__Bacteria; p__Bacteroidetes; c__Bacteroidia; o__Bacteroidales; f__Muribaculaceae; g__PAC001112; s__PAC001113	6.10687e-05	-4.21418	0.17072
																			zOTU_1657	-2.07895	0.0551952	0.386733	1	0.666667	3.5	k__Bacteria; p__Firmicutes; c__Clostridia; o__Clostridiales; f__Lachnospiraceae	0.190476	-0.720159	0.412589	none					zOTU_1418	-1.71571	0.105511	0.674964	1	7.7	16.375	k__Bacteria; p__Firmicutes; c__Clostridia; o__Clostridiales; f__Ruminococcaceae; g__Pseudoflavonifractor	0.470229	-0.327691	0.17072
																			zOTU_1902	-2.07844	0.0552476	0.386733	1	1.33333	6.25	k__Bacteria; p__Firmicutes; c__Clostridia; o__Clostridiales; f__Ruminococcaceae; g__Pseudoflavonifractor	0.213333	-0.670941	0.412589	none					zOTU_197	1.90288	0.0752083	0.674964	1	55.1	16.5	k__Bacteria; p__Firmicutes; c__Clostridia; o__Clostridiales; f__Lachnospiraceae	3.33939	0.523668	0.17072
																			zOTU_1790	-2.08002	0.0550848	0.386733	1	5	11.125	k__Bacteria; p__Firmicutes; c__Clostridia; o__Clostridiales; f__Ruminococcaceae	0.449438	-0.34733	0.412589	none					zOTU_172	1.78835	0.0926703	0.674964	1	58.8	17	k__Bacteria; p__Firmicutes; c__Clostridia; o__Clostridiales; f__Lachnospiraceae	3.45882	0.538928	0.17072
																			zOTU_970	-2.07925	0.0551643	0.386733	1	6.22222	17.25	k__Bacteria; p__Firmicutes; c__Clostridia; o__Clostridiales; f__Ruminococcaceae; g__PAC001402; s__PAC001546	0.360709	-0.442844	0.412589	none					zOTU_1915	-1.71759	0.10516	0.674964	1	0.001	17.5	k__Bacteria; p__Actinobacteria; c__Actinobacteria; o__Bifidobacteriales; f__Bifidobacteriaceae; g__Bifidobacterium	5.71429e-05	-4.24304	0.17072
																			zOTU_1582	-2.0741	0.0556994	0.38839	1	3.44444	7.625	k__Bacteria; p__Firmicutes; c__Clostridia; o__Clostridiales; f__Ruminococcaceae; g__Massilioclostridium; s__PAC001521	0.45173	-0.345121	0.410732	none					zOTU_1075	-1.91389	0.0736962	0.674964	1	8.5	17.5	k__Bacteria; p__Firmicutes; c__Clostridia; o__Clostridiales; f__Ruminococcaceae; g__Phocea; s__DQ815738	0.485714	-0.313619	0.17072
																			zOTU_174	-2.07386	0.0557239	0.38839	1	64.6667	349.75	k__Bacteria; p__Bacteroidetes; c__Bacteroidia; o__Bacteroidales; f__Muribaculaceae	0.184894	-0.733077	0.410732	none					zOTU_1851	-1.70142	0.108213	0.674964	1	0.001	17.875	k__Bacteria; p__Actinobacteria; c__Actinobacteria; o__Bifidobacteriales; f__Bifidobacteriaceae; g__Bifidobacterium	5.59441e-05	-4.25225	0.17072
																			zOTU_1977	-2.06738	0.0564046	0.39229	1	8	14.5	k__Bacteria; p__Bacteroidetes; c__Bacteroidia; o__Bacteroidales; f__Muribaculaceae; g__PAC000186	0.551724	-0.258278	0.406392	none					zOTU_1254	-1.70913	0.106749	0.674964	1	0.001	18.875	k__Bacteria; p__Bacteroidetes; c__Bacteroidia; o__Bacteroidales; f__Muribaculaceae; g__PAC001068; s__PAC001736	5.29801e-05	-4.27589	0.17072
																			zOTU_1674	-2.06435	0.0567257	0.393099	1	3.22222	13.25	k__Bacteria; p__Firmicutes; c__Clostridia; o__Clostridiales; f__Lachnospiraceae; g__Eubacterium6	0.243187	-0.61406	0.405498	none					zOTU_1994	-1.71747	0.105183	0.674964	1	0.001	19.375	k__Bacteria; p__Bacteroidetes; c__Bacteroidia; o__Bacteroidales; f__Muribaculaceae; g__PAC001112; s__PAC001113	5.16129e-05	-4.28724	0.17072
																			zOTU_2634	-2.06399	0.0567635	0.393099	1	9.22222	17.25	k__Bacteria; p__Bacteroidetes; c__Bacteroidia; o__Bacteroidales; f__Muribaculaceae	0.534622	-0.271954	0.405498	none					zOTU_1811	-1.90488	0.0749322	0.674964	1	0.001	19.5	k__Bacteria; p__Firmicutes; c__Clostridia; o__Clostridiales; f__Christensenellaceae; g__PAC001141; s__PAC001141	5.12821e-05	-4.29003	0.17072
																			zOTU_855	2.06136	0.0570441	0.394201	1	42.8889	0.375	k__Bacteria; p__Tenericutes; c__Mollicutes; o__PAC001057; f__PAC000197; g__PAC000197; s__EF406725	114.37	2.05831	0.404283	none					zOTU_1090	1.72683	0.10345	0.674964	1	42.6	19.875	k__Bacteria; p__Firmicutes; c__Clostridia; o__Clostridiales; f__Lachnospiraceae	2.1434	0.331102	0.17072
																			zOTU_2041	-2.05524	0.0576998	0.395229	1	0.001	0.625	k__Bacteria; p__Firmicutes; c__Clostridia; o__Clostridiales; f__Ruminococcaceae; g__Agathobaculum	0.0016	-2.79588	0.403151	none					zOTU_1005	1.85122	0.0826851	0.674964	1	48.9	21.375	k__Bacteria; p__Firmicutes; c__Clostridia; o__Clostridiales; f__Lachnospiraceae	2.28772	0.359403	0.17072
																			zOTU_2801	-2.05177	0.0580756	0.395229	1	0.222222	0.875	k__Bacteria; p__Firmicutes; c__Bacilli; o__Bacillales; f__Gemella; g__Gemella	0.253968	-0.595221	0.403151	none					zOTU_1229	-1.82068	0.08741	0.674964	1	0.001	21.625	k__Bacteria; p__Bacteroidetes; c__Bacteroidia; o__Bacteroidales; f__Muribaculaceae; g__PAC001068; s__PAC001736	4.62428e-05	-4.33496	0.17072
																			zOTU_2910	2.05177	0.0580756	0.395229	1	0.777778	0.125	k__Bacteria; p__Firmicutes; c__Clostridia; o__Clostridiales	6.22222	0.793946	0.403151	none					zOTU_1450	-1.86124	0.0811862	0.674964	1	9	21.625	k__Bacteria; p__Firmicutes; c__Clostridia; o__Clostridiales; f__Ruminococcaceae; g__Oscillibacter; s__EF406869	0.416185	-0.380714	0.17072
																			zOTU_1855	-2.04862	0.0584182	0.395229	1	1.77778	6.5	k__Bacteria; p__Firmicutes; c__Clostridia; o__Clostridiales; f__Ruminococcaceae	0.273504	-0.563036	0.403151	none					zOTU_911	-1.84428	0.0837397	0.674964	1	12.1	21.625	k__Bacteria; p__Bacteroidetes; c__Bacteroidia; o__Bacteroidales; f__Muribaculaceae; g__PAC000186; s__PAC001128	0.559538	-0.252171	0.17072
																			zOTU_1634	-2.05027	0.0582382	0.395229	1	1.77778	13.25	k__Bacteria; p__Firmicutes; c__Clostridia; o__Clostridiales; f__Lachnospiraceae	0.134172	-0.872338	0.403151	none					zOTU_1850	-1.7153	0.105587	0.674964	1	0.001	22.375	k__Bacteria; p__Actinobacteria; c__Actinobacteria; o__Bifidobacteriales; f__Bifidobacteriaceae; g__Bifidobacterium	4.46927e-05	-4.34976	0.17072
																			zOTU_1895	2.0504	0.058224	0.395229	1	2	0.5	k__Bacteria; p__Firmicutes; c__Clostridia; o__Clostridiales; f__Ruminococcaceae; g__PAC000672; s__HM123911	4	0.60206	0.403151	none					zOTU_949	1.69614	0.109225	0.674964	1	32.6	22.375	k__Bacteria; p__Firmicutes; c__Clostridia; o__Clostridiales; f__Ruminococcaceae; g__Acutalibacter; s__AB622826	1.45698	0.163455	0.17072
																			zOTU_3130	2.0504	0.058224	0.395229	1	2	0.5	k__Bacteria; p__Firmicutes; c__Clostridia; o__Clostridiales; f__Lachnospiraceae; g__Anaerotignum	4	0.60206	0.403151	none					zOTU_1892	-1.72102	0.104523	0.674964	1	0.001	22.875	k__Bacteria; p__Bacteroidetes; c__Bacteroidia; o__Bacteroidales; f__Muribaculaceae; g__PAC001112; s__PAC001113	4.37158e-05	-4.35936	0.17072
																			zOTU_1693	2.04772	0.0585158	0.395229	1	3.11111	1.125	k__Bacteria; p__Firmicutes; c__Clostridia; o__Clostridiales; f__Mogibacterium; g__Emergencia	2.76543	0.441763	0.403151	none					zOTU_862	-1.79705	0.0912277	0.674964	1	13.7	24	k__Bacteria; p__Firmicutes; c__Clostridia; o__Clostridiales; f__Lachnospiraceae	0.570833	-0.243491	0.17072
																			zOTU_559	-2.04755	0.0585344	0.395229	1	11.7778	61	k__Bacteria; p__Firmicutes; c__Clostridia; o__Clostridiales; f__Lachnospiraceae; g__PAC002039; s__PAC002039	0.193078	-0.714266	0.403151	none					zOTU_1053	1.77256	0.0953392	0.674964	1	70.4	24.125	k__Bacteria; p__Firmicutes; c__Clostridia; o__Clostridiales; f__Lachnospiraceae	2.91813	0.465105	0.17072
																			zOTU_1137	2.04761	0.0585285	0.395229	1	14.8889	0.875	k__Bacteria; p__Firmicutes; c__Clostridia; o__Clostridiales; f__Ruminococcaceae; g__Eubacterium8; s__PAC002357	17.0159	1.23085	0.403151	none					zOTU_990	-1.82225	0.087162	0.674964	1	10.7	24.875	k__Bacteria; p__Firmicutes; c__Clostridia; o__Clostridiales; f__Christensenellaceae; g__PAC001219	0.430151	-0.366379	0.17072
																			zOTU_845	2.05651	0.0575636	0.395229	1	35	18.625	k__Bacteria; p__Firmicutes; c__Clostridia; o__Clostridiales; f__Ruminococcaceae; g__Pseudoflavonifractor	1.87919	0.273972	0.403151	none					zOTU_784	-1.73092	0.1027	0.674964	1	14.6	25.875	k__Bacteria; p__Bacteroidetes; c__Bacteroidia; o__Bacteroidales; f__Muribaculaceae; g__PAC000186; s__PAC001128	0.564251	-0.248528	0.17072
																			zOTU_2082	2.04098	0.0592567	0.399275	1	2.22222	0.75	k__Bacteria; p__Tenericutes; c__Mollicutes; o__PAC001057; f__PAC000197; g__PAC000197	2.96296	0.471726	0.398728	none					zOTU_1042	1.78293	0.0935784	0.674964	1	70.5	26	k__Bacteria; p__Firmicutes; c__Clostridia; o__Clostridiales; f__Lachnospiraceae	2.71154	0.433216	0.17072
																			zOTU_306	-2.03538	0.0598779	0.399437	1	0.111111	1.125	k__Bacteria; p__Firmicutes; c__Clostridia; o__Clostridiales; f__Lachnospiraceae; g__PAC000664	0.0987654	-1.0054	0.398551	none					zOTU_1103	-1.82037	0.0874589	0.674964	1	0.1	26.25	k__Bacteria; p__Bacteroidetes; c__Bacteroidia; o__Bacteroidales; f__Muribaculaceae; g__PAC001068; s__PAC001736	0.00380952	-2.41913	0.17072
																			zOTU_3123	2.0371	0.0596865	0.399437	1	1.22222	0.125	k__Bacteria; p__Firmicutes; c__Clostridia; o__Clostridiales; f__Lachnospiraceae; g__Anaerotignum	9.77778	0.99024	0.398551	none					zOTU_1807	-1.72009	0.104696	0.674964	1	0.001	26.625	k__Bacteria; p__Bacteroidetes; c__Bacteroidia; o__Bacteroidales; f__Muribaculaceae; g__PAC001112; s__PAC001113	3.75587e-05	-4.42529	0.17072
																			zOTU_459	-2.03515	0.0599041	0.399437	1	2	12.25	k__Bacteria; p__Firmicutes; c__Erysipelotrichi; o__Erysipelotrichales; f__Erysipelotrichaceae; g__Faecalibaculum; s__Faecalibaculum rodentium	0.163265	-0.787106	0.398551	none					zOTU_869	-1.91631	0.0733668	0.674964	1	10.6	28.875	k__Bacteria; p__Firmicutes; c__Clostridia; o__Clostridiales; f__Christensenellaceae; g__PAC001219	0.3671	-0.435216	0.17072
																			zOTU_2339	2.03607	0.0598018	0.399437	1	3.22222	0.875	k__Bacteria; p__Tenericutes; c__Mollicutes; o__PAC001057; f__PAC000197; g__PAC000197; s__PAC001123	3.68254	0.566147	0.398551	none					zOTU_825	-1.77668	0.0946359	0.674964	1	15.3	33.375	k__Bacteria; p__Firmicutes; c__Clostridia; o__Clostridiales; f__Ruminococcaceae; g__Ruthenibacterium; s__PAC001737	0.458427	-0.33873	0.17072
																			zOTU_216	-2.03757	0.0596347	0.399437	1	69.5556	234.375	k__Bacteria; p__Bacteroidetes; c__Bacteroidia; o__Bacteroidales; f__Muribaculaceae; g__PAC001068; s__PAC001071	0.29677	-0.527579	0.398551	none					zOTU_551	1.77087	0.0956273	0.674964	1	118.4	34.625	k__Bacteria; p__Bacteroidetes; c__Bacteroidia; o__Bacteroidales; f__Muribaculaceae; g__PAC000186; s__PAC001065	3.41949	0.533962	0.17072
																			zOTU_1458	2.03411	0.0600203	0.399437	1	170.222	127.125	k__Bacteria; p__Bacteroidetes; c__Bacteroidia; o__Bacteroidales; f__Muribaculaceae	1.33901	0.126785	0.398551	none					zOTU_1054	-1.79623	0.0913622	0.674964	1	21	35.25	k__Bacteria; p__Firmicutes; c__Clostridia; o__Clostridiales; f__Lachnospiraceae	0.595745	-0.22494	0.17072
																			zOTU_2065	-2.03279	0.0601675	0.399596	1	1.44444	3.75	k__Bacteria; p__Firmicutes; c__Clostridia; o__Clostridiales; f__Ruminococcaceae; g__PAC001402; s__PAC001561	0.385185	-0.41433	0.398379	none					zOTU_981	-1.84355	0.0838512	0.674964	1	22.8	35.625	k__Bacteria; p__Firmicutes; c__Clostridia; o__Clostridiales; f__Lachnospiraceae	0.64	-0.19382	0.17072
																			zOTU_1460	-2.02723	0.0607938	0.402406	1	5.44444	17.125	k__Bacteria; p__Firmicutes; c__Clostridia; o__Clostridiales; f__Ruminococcaceae; g__PAC000661	0.317924	-0.497677	0.395335	none					zOTU_560	1.71528	0.105593	0.674964	1	112.9	35.75	k__Bacteria; p__Bacteroidetes; c__Bacteroidia; o__Bacteroidales; f__Muribaculaceae; g__PAC000186; s__PAC001065	3.15804	0.499418	0.17072
																			zOTU_261	-2.02683	0.0608389	0.402406	1	61.7778	211.5	k__Bacteria; p__Bacteroidetes; c__Bacteroidia; o__Bacteroidales; f__Muribaculaceae; g__PAC001068; s__PAC001071	0.292094	-0.534478	0.395335	none					zOTU_787	-1.80913	0.0892584	0.674964	1	20	36.375	k__Bacteria; p__Firmicutes; c__Clostridia; o__Clostridiales; f__Lachnospiraceae	0.549828	-0.259773	0.17072
																			zOTU_1207	-1.99263	0.0648227	0.403361	1	0.001	0.5	k__Bacteria; p__Firmicutes; c__Clostridia; o__Clostridiales; f__Ruminococcaceae; g__Oscillibacter	0.002	-2.69897	0.394306	none					zOTU_312	1.78847	0.092649	0.674964	1	109.9	36.625	k__Bacteria; p__Firmicutes; c__Clostridia; o__Clostridiales; f__Ruminococcaceae; g__PAC000661	3.00068	0.47722	0.17072
																			zOTU_1821	-1.99263	0.0648227	0.403361	1	0.001	0.5	k__Bacteria; p__Actinobacteria; c__Coriobacteriia; o__Coriobacteriales; f__Coriobacteriaceae; g__Enterorhabdus; s__PAC001730	0.002	-2.69897	0.394306	none					zOTU_539	1.7503	0.0992141	0.674964	1	122	37	k__Bacteria; p__Bacteroidetes; c__Bacteroidia; o__Bacteroidales; f__Muribaculaceae; g__PAC000186; s__PAC001065	3.2973	0.518158	0.17072
																			zOTU_1905	-1.99263	0.0648227	0.403361	1	0.001	0.5	k__Bacteria; p__Actinobacteria; c__Coriobacteriia; o__Coriobacteriales; f__Coriobacteriaceae; g__Enterorhabdus; s__PAC001730	0.002	-2.69897	0.394306	none					zOTU_797	-1.82463	0.0867866	0.674964	1	0.1	37.625	k__Bacteria; p__Bacteroidetes; c__Bacteroidia; o__Bacteroidales; f__Muribaculaceae; g__PAC001068; s__PAC001736	0.00265781	-2.57548	0.17072
																			zOTU_2611	-1.99263	0.0648227	0.403361	1	0.001	0.5	k__Bacteria; p__Firmicutes; c__Clostridia; o__Clostridiales; f__Lachnospiraceae; g__Acetatifactor	0.002	-2.69897	0.394306	none					zOTU_528	1.81332	0.0885835	0.674964	1	128.1	37.75	k__Bacteria; p__Bacteroidetes; c__Bacteroidia; o__Bacteroidales; f__Muribaculaceae; g__PAC000186; s__PAC001065	3.39338	0.530632	0.17072
																			zOTU_3034	-1.99263	0.0648227	0.403361	1	0.001	1	k__Bacteria; p__Firmicutes; c__Erysipelotrichi; o__Erysipelotrichales; f__Erysipelotrichaceae; g__PAC001362; s__PAC001392	0.001	-3	0.394306	none					zOTU_761	-1.81718	0.0879658	0.674964	1	0.3	45.625	k__Bacteria; p__Bacteroidetes; c__Bacteroidia; o__Bacteroidales; f__Muribaculaceae; g__PAC001068; s__PAC001736	0.00657534	-2.18208	0.17072
																			zOTU_2503	-2.01451	0.0622478	0.403361	1	0.001	3.125	k__Bacteria; p__Firmicutes; c__Clostridia; o__Clostridiales; f__Lachnospiraceae; g__PAC001516; s__PAC001741	0.00032	-3.49485	0.394306	none					zOTU_284	1.82429	0.0868399	0.674964	1	130.9	46.25	k__Bacteria; p__Firmicutes; c__Clostridia; o__Clostridiales; f__Ruminococcaceae; g__PAC000661	2.83027	0.451828	0.17072
																			zOTU_2781	-2.01465	0.0622312	0.403361	1	0.111111	0.75	#N/A	0.148148	-0.829304	0.394306	none					zOTU_227	1.89381	0.0764764	0.674964	1	160.4	49.125	k__Bacteria; p__Firmicutes; c__Clostridia; o__Clostridiales; f__Ruminococcaceae; g__PAC000661	3.26514	0.513902	0.17072
																			zOTU_2267	-2.00256	0.0636427	0.403361	1	0.222222	3.625	k__Bacteria; p__Firmicutes; c__Clostridia; o__Clostridiales; f__Lachnospiraceae; g__PAC002375; s__PAC002375	0.0613027	-1.21252	0.394306	none					zOTU_340	1.77451	0.0950056	0.674964	1	148	49.5	k__Bacteria; p__Bacteroidetes; c__Bacteroidia; o__Bacteroidales; f__Muribaculaceae; g__PAC001068; s__PAC001084	2.9899	0.475657	0.17072
																			zOTU_2132	-1.99176	0.0649277	0.403361	1	0.222222	5	k__Bacteria; p__Firmicutes; c__Clostridia; o__Clostridiales; f__Lachnospiraceae; g__PAC002375; s__PAC002375	0.0444444	-1.35218	0.394306	none					zOTU_732	-1.8723	0.0795577	0.674964	1	0.2	49.875	k__Bacteria; p__Bacteroidetes; c__Bacteroidia; o__Bacteroidales; f__Muribaculaceae; g__PAC001068; s__PAC001736	0.00401003	-2.39685	0.17072
																			zOTU_3143	-2.01035	0.0627299	0.403361	1	0.555556	1.125	k__Bacteria; p__Bacteroidetes; c__Bacteroidia; o__Bacteroidales; f__Muribaculaceae; g__PAC001112; s__PAC001112	0.493827	-0.306425	0.394306	none					zOTU_442	1.82382	0.0869133	0.674964	1	172.9	53.375	k__Bacteria; p__Bacteroidetes; c__Bacteroidia; o__Bacteroidales; f__Muribaculaceae; g__PAC000186; s__PAC001065	3.23934	0.510457	0.17072
																			zOTU_1307	2.00546	0.0633009	0.403361	1	0.777778	0.001	k__Bacteria; p__Bacteroidetes; c__Bacteroidia; o__Bacteroidales; f__Bacteroidaceae; g__Bacteroides	777.778	2.89086	0.394306	none					zOTU_319	1.76435	0.0967531	0.674964	1	163.3	55.625	k__Bacteria; p__Bacteroidetes; c__Bacteroidia; o__Bacteroidales; f__Muribaculaceae; g__PAC001068; s__PAC001084	2.93573	0.467716	0.17072
																			zOTU_2347	-2.00376	0.063501	0.403361	1	0.777778	8.5	k__Bacteria; p__Firmicutes; c__Clostridia; o__Clostridiales; f__Lachnospiraceae; g__PAC001516; s__PAC001741	0.0915033	-1.03856	0.394306	none					zOTU_663	-1.75187	0.0989366	0.674964	1	0.2	56.875	k__Bacteria; p__Bacteroidetes; c__Bacteroidia; o__Bacteroidales; f__Muribaculaceae; g__PAC001068; s__PAC001736	0.00351648	-2.45389	0.17072
																			zOTU_1962	2.0203	0.0615817	0.403361	1	1.44444	0.125	k__Bacteria; p__Firmicutes; c__Clostridia; o__Clostridiales; f__Ruminococcaceae; g__PAC000672; s__HM123911	11.5556	1.06279	0.394306	none					zOTU_294	1.86734	0.0802845	0.674964	1	190.6	58.75	k__Bacteria; p__Bacteroidetes; c__Bacteroidia; o__Bacteroidales; f__Muribaculaceae; g__PAC001068; s__PAC001084	3.24426	0.511115	0.17072
																			zOTU_2397	2.02394	0.0611666	0.403361	1	1.66667	0.375	k__Bacteria; p__Firmicutes; c__Clostridia; o__Clostridiales; f__Ruminococcaceae; g__PAC000661	4.44444	0.647817	0.394306	none					zOTU_303	1.71238	0.106136	0.674964	1	184.3	63.875	k__Bacteria; p__Bacteroidetes; c__Bacteroidia; o__Bacteroidales; f__Muribaculaceae; g__PAC001068; s__PAC001084	2.88532	0.460194	0.17072
																			zOTU_1317	-2.00154	0.0637634	0.403361	1	2	5.25	k__Bacteria; p__Firmicutes; c__Clostridia; o__Clostridiales; f__Ruminococcaceae; g__Sporobacter; s__PAC001096	0.380952	-0.419129	0.394306	none					zOTU_404	1.78294	0.0935762	0.674964	1	206.1	65.5	k__Bacteria; p__Bacteroidetes; c__Bacteroidia; o__Bacteroidales; f__Muribaculaceae; g__PAC000186; s__PAC001065	3.14656	0.497837	0.17072
																			zOTU_1624	-1.99351	0.064718	0.403361	1	2.11111	10.625	k__Bacteria; p__Firmicutes; c__Clostridia; o__Clostridiales; f__Ruminococcaceae; g__Pseudoflavonifractor	0.198693	-0.701818	0.394306	none					zOTU_251	1.74493	0.10017	0.674964	1	214.9	73.5	k__Bacteria; p__Bacteroidetes; c__Bacteroidia; o__Bacteroidales; f__Muribaculaceae; g__PAC001068; s__PAC001084	2.92381	0.465949	0.17072
																			zOTU_1621	2.01465	0.0622312	0.403361	1	2.66667	0.75	k__Bacteria; p__Firmicutes; c__Clostridia; o__Clostridiales; f__Lachnospiraceae; g__Eubacterium4	3.55556	0.550907	0.394306	none					zOTU_393	-1.72441	0.103897	0.674964	1	56.3	87.25	k__Bacteria; p__Bacteroidetes; c__Bacteroidia; o__Bacteroidales; f__Muribaculaceae; g__HM124077	0.645272	-0.190257	0.17072
																			zOTU_1119	2.02238	0.0613444	0.403361	1	2.77778	1.125	k__Bacteria; p__Firmicutes; c__Clostridia; o__Clostridiales; f__Lachnospiraceae	2.46914	0.392545	0.394306	none					zOTU_136	1.79563	0.0914624	0.674964	1	359.9	119.25	k__Bacteria; p__Bacteroidetes; c__Bacteroidia; o__Bacteroidales; f__Muribaculaceae; g__PAC001068; s__PAC001084	3.01803	0.479723	0.17072
																			zOTU_1711	-2.00916	0.0628682	0.403361	1	3.11111	11.375	k__Bacteria; p__Firmicutes; c__Clostridia; o__Clostridiales; f__Lachnospiraceae	0.273504	-0.563036	0.394306	none					zOTU_282	1.77264	0.0953243	0.674964	1	218.6	119.5	k__Bacteria; p__Bacteroidetes; c__Bacteroidia; o__Bacteroidales; f__Muribaculaceae; g__Muribaculum; s__Muribaculum intestinale	1.82929	0.262282	0.17072
																			zOTU_323	-2.0163	0.0620407	0.403361	1	5.11111	9.125	k__Bacteria; p__Firmicutes; c__Erysipelotrichi; o__Erysipelotrichales; f__Erysipelotrichaceae; g__ASTB	0.560122	-0.251718	0.394306	none					zOTU_131	1.70562	0.107413	0.674964	1	389.9	136.25	k__Bacteria; p__Bacteroidetes; c__Bacteroidia; o__Bacteroidales; f__Muribaculaceae; g__PAC001068; s__PAC001084	2.86165	0.456617	0.17072
																			zOTU_1179	-1.99639	0.064374	0.403361	1	6.44444	18.75	k__Bacteria; p__Firmicutes; c__Clostridia; o__Clostridiales; f__Lachnospiraceae; g__PAC001524; s__PAC001524	0.343704	-0.463816	0.394306	none					zOTU_100	1.7365	0.101686	0.674964	1	457.6	156.625	k__Bacteria; p__Bacteroidetes; c__Bacteroidia; o__Bacteroidales; f__Muribaculaceae; g__PAC001068; s__PAC001084	2.92163	0.465625	0.17072
																			zOTU_1732	-2.01676	0.0619886	0.403361	1	7.44444	14.125	k__Bacteria; p__Firmicutes; c__Clostridia; o__Clostridiales; f__Lachnospiraceae; g__KE159571	0.52704	-0.278156	0.394306	none					zOTU_82	1.84454	0.0837	0.674964	1	529.2	191.25	k__Bacteria; p__Bacteroidetes; c__Bacteroidia; o__Bacteroidales; f__Muribaculaceae; g__PAC002400; s__EF096814	2.76706	0.442018	0.17072
																			zOTU_3181	2.00375	0.063502	0.403361	1	8.77778	5.75	k__Bacteria; p__Bacteroidetes; c__Bacteroidia; o__Bacteroidales; f__Muribaculaceae	1.52657	0.183717	0.394306	none					zOTU_68	1.88821	0.0772683	0.674964	1	604.4	217.25	k__Bacteria; p__Bacteroidetes; c__Bacteroidia; o__Bacteroidales; f__Muribaculaceae; g__PAC002400; s__EF096814	2.78205	0.444365	0.17072
																			zOTU_1343	-1.99144	0.0649659	0.403361	1	9.77778	27.875	k__Bacteria; p__Firmicutes; c__Clostridia; o__Clostridiales; f__Ruminococcaceae; g__Oscillibacter; s__EF406869	0.350772	-0.454975	0.394306	none					zOTU_61	1.89721	0.0759991	0.674964	1	645.4	237.125	k__Bacteria; p__Bacteroidetes; c__Bacteroidia; o__Bacteroidales; f__Muribaculaceae; g__PAC002400; s__EF096814	2.72177	0.434852	0.17072
																			zOTU_940	1.99545	0.0644864	0.403361	1	16.6667	0.5	k__Bacteria; p__Firmicutes; c__Clostridia; o__Clostridiales; f__Ruminococcaceae; g__Eubacterium8; s__PAC002357	33.3333	1.52288	0.394306	none					zOTU_369	-1.73473	0.102007	0.674964	1	107.5	266	k__Bacteria; p__Firmicutes; c__Clostridia; o__Clostridiales; f__Lachnospiraceae; g__KE159600; s__EF098562	0.404135	-0.393473	0.17072
																			zOTU_464	-1.9992	0.0640403	0.403361	1	18.4444	52.875	k__Bacteria; p__Firmicutes; c__Clostridia; o__Clostridiales; f__Lachnospiraceae	0.348831	-0.457385	0.394306	none					zOTU_50	1.76377	0.0968522	0.674964	1	749.7	279	k__Bacteria; p__Bacteroidetes; c__Bacteroidia; o__Bacteroidales; f__Muribaculaceae; g__PAC002400; s__EF096814	2.6871	0.429283	0.17072
																			zOTU_794	1.99676	0.0643292	0.403361	1	37.8889	21	k__Bacteria; p__Firmicutes; c__Clostridia; o__Clostridiales; f__Ruminococcaceae; g__Pseudoflavonifractor	1.80423	0.256293	0.394306	none					zOTU_343	-1.80174	0.0904586	0.674964	1	119.4	307.75	k__Bacteria; p__Firmicutes; c__Clostridia; o__Clostridiales; f__Lachnospiraceae; g__KE159600; s__EF098562	0.387977	-0.411194	0.17072
																			zOTU_690	2.01617	0.0620559	0.403361	1	79.4444	22	k__Bacteria; p__Cyanobacteria; c__Vampirovibrio; o__FR888536; f__FR888536; g__FR888536; s__PAC001268	3.61111	0.557641	0.394306	none					zOTU_40	-1.71511	0.105623	0.674964	1	545.9	757.625	k__Bacteria; p__Bacteroidetes; c__Bacteroidia; o__Bacteroidales; f__Muribaculaceae; g__PAC001068; s__EF097112	0.720541	-0.142341	0.17072
																			zOTU_357	1.99834	0.0641424	0.403361	1	115.444	47.25	k__Bacteria; p__Bacteroidetes; c__Bacteroidia; o__Bacteroidales; f__Bacteroidaceae; g__Bacteroides; s__HM124113	2.44327	0.387971	0.394306	none					zOTU_26	-1.71833	0.105023	0.674964	1	689.4	952.25	k__Bacteria; p__Bacteroidetes; c__Bacteroidia; o__Bacteroidales; f__Muribaculaceae; g__PAC001068; s__EF097112	0.72397	-0.14028	0.17072
																			zOTU_1391	2.01082	0.0626757	0.403361	1	203.333	149.25	k__Bacteria; p__Bacteroidetes; c__Bacteroidia; o__Bacteroidales; f__Muribaculaceae	1.36237	0.134294	0.394306	none					zOTU_12	-1.82626	0.0865293	0.674964	1	1995.8	2352.38	k__Bacteria; p__Bacteroidetes; c__Bacteroidia; o__Bacteroidales; f__Muribaculaceae; g__PAC001068; s__EF096118	0.848419	-0.0713895	0.17072
																			zOTU_248	2.00631	0.0632019	0.403361	1	273.556	175.5	k__Bacteria; p__Bacteroidetes; c__Bacteroidia; o__Bacteroidales; f__Rikenellaceae; g__Alistipes; s__PAC001061	1.55872	0.192768	0.394306	none					zOTU_10	-1.84632	0.0834286	0.674964	1	2465.2	2865.12	k__Bacteria; p__Bacteroidetes; c__Bacteroidia; o__Bacteroidales; f__Muribaculaceae; g__PAC001068; s__EF096118	0.860416	-0.0652914	0.17072
																			zOTU_162	2.00656	0.0631723	0.403361	1	285.556	186.5	k__Bacteria; p__Bacteroidetes; c__Bacteroidia; o__Bacteroidales; f__Muribaculaceae	1.53113	0.185012	0.394306	none					zOTU_9	-1.81842	0.0877693	0.674964	1	2823.2	3320.75	k__Bacteria; p__Bacteroidetes; c__Bacteroidia; o__Bacteroidales; f__Muribaculaceae; g__PAC001068; s__EF096118	0.850169	-0.0704945	0.17072
																			zOTU_555	-1.98918	0.0652376	0.403502	1	35	53	k__Bacteria; p__Firmicutes; c__Clostridia; o__Clostridiales; f__Lachnospiraceae	0.660377	-0.180208	0.394154	none					zOTU_4	-1.70727	0.107099	0.674964	1	4779.1	5532.5	k__Bacteria; p__Bacteroidetes; c__Bacteroidia; o__Bacteroidales; f__Muribaculaceae; g__PAC001068	0.863823	-0.0635753	0.17072
																			zOTU_217	-1.98965	0.0651814	0.403502	1	141.444	271.875	k__Bacteria; p__Firmicutes; c__Erysipelotrichi; o__Erysipelotrichales; f__Erysipelotrichaceae; g__ASTB; s__EF603857	0.520255	-0.283783	0.394154	none					zOTU_2	-1.83799	0.084704	0.674964	1	5712.7	6658	k__Bacteria; p__Bacteroidetes; c__Bacteroidia; o__Bacteroidales; f__Muribaculaceae; g__PAC001068	0.85802	-0.0665024	0.17072
																			zOTU_961	-1.98704	0.065496	0.404328	1	6.77778	20.125	k__Bacteria; p__Firmicutes; c__Clostridia; o__Clostridiales; f__Clostridiaceae; g__Arthromitus; s__AP012202	0.336784	-0.472649	0.393266	none					zOTU_1	-1.71224	0.106161	0.674964	1	6630.8	7708.25	k__Bacteria; p__Bacteroidetes; c__Bacteroidia; o__Bacteroidales; f__Muribaculaceae; g__PAC001068	0.860221	-0.0653899	0.17072
																			zOTU_3131	-1.98095	0.0662378	0.40813	1	1.33333	3.5	k__Bacteria; p__Firmicutes; c__Clostridia; o__Clostridiales; f__Lachnospiraceae	0.380952	-0.419129	0.389201	none					zOTU_244	1.69301	0.10983	0.676727	1	220.6	78	k__Bacteria; p__Bacteroidetes; c__Bacteroidia; o__Bacteroidales; f__Muribaculaceae; g__PAC001068; s__PAC001084	2.82821	0.451511	0.169587
																			zOTU_822	1.97889	0.0664901	0.408908	1	159.889	129.625	k__Bacteria; p__Bacteroidetes; c__Bacteroidia; o__Bacteroidales; f__Muribaculaceae	1.23347	0.0911295	0.388375	none					zOTU_2217	-1.69031	0.110354	0.677383	1	0.001	1.5	k__Bacteria; p__Firmicutes; c__Clostridia; o__Clostridiales; f__Peptococcaceae; g__PAC001500; s__PAC001500	0.000666667	-3.17609	0.169166
																			zOTU_1889	-1.97783	0.0666204	0.408933	1	1.22222	4.375	k__Bacteria; p__Tenericutes; c__Mollicutes; o__PAC001057; f__PAC001057; g__PAC001109	0.279365	-0.553828	0.388348	none					zOTU_3145	-1.69031	0.110354	0.677383	1	0.001	1.5	k__Bacteria; p__Bacteroidetes; c__Bacteroidia; o__Bacteroidales; f__Muribaculaceae; g__PAC001068; s__PAC001751	0.000666667	-3.17609	0.169166
																			zOTU_3192	-1.97523	0.0669402	0.409346	1	1.33333	3.375	k__Bacteria; p__Bacteroidetes; c__Bacteroidia; o__Bacteroidales	0.395062	-0.403335	0.38791	none					zOTU_2123	1.67584	0.113197	0.677679	1	1.9	0.125	k__Bacteria; p__Firmicutes; c__Clostridia; o__Clostridiales; f__Ruminococcaceae; g__PAC000672; s__HM123911	15.2	1.18184	0.168976
																			zOTU_1544	-1.97544	0.0669146	0.409346	1	2.22222	15.25	k__Bacteria; p__Firmicutes; c__Clostridia; o__Clostridiales; f__Lachnospiraceae	0.145719	-0.836482	0.38791	none					zOTU_2659	1.68034	0.112307	0.677679	1	1.6	0.25	k__Bacteria; p__Firmicutes; c__Clostridia; o__Clostridiales; f__Christensenellaceae; g__PAC001360	6.4	0.80618	0.168976
																			zOTU_2320	-1.97091	0.0674747	0.411762	1	0.444444	1.5	k__Bacteria; p__Bacteroidetes; c__Bacteroidia; o__Bacteroidales; f__Muribaculaceae; g__PAC001068	0.296296	-0.528274	0.385353	none					zOTU_474	1.67715	0.112938	0.677679	1	3.1	0.5	k__Bacteria; p__Firmicutes; c__Clostridia; o__Clostridiales; f__Lachnospiraceae	6.2	0.792392	0.168976
																			zOTU_2296	-1.96804	0.0678328	0.411762	1	0.555556	2	#N/A	0.277778	-0.556303	0.385353	none					zOTU_2195	-1.68443	0.111502	0.677679	1	1.8	3.625	k__Bacteria; p__Firmicutes; c__Clostridia; o__Clostridiales; f__Lachnospiraceae; g__PAC001270; s__PAC002420	0.496552	-0.304036	0.168976
																			zOTU_1599	-1.96772	0.0678726	0.411762	1	2.44444	12.875	k__Bacteria; p__Firmicutes; c__Clostridia; o__Clostridiales; f__Lachnospiraceae; g__PAC002471; s__PAC002471	0.18986	-0.721567	0.385353	none					zOTU_2072	1.66882	0.1146	0.677679	1	7.4	3.875	k__Bacteria; p__Firmicutes; c__Clostridia; o__Clostridiales; f__Lachnospiraceae; g__LLKB; s__AB606340	1.90968	0.28096	0.168976
																			zOTU_946	-1.96694	0.0679707	0.411762	1	10.1111	38.625	k__Bacteria; p__Firmicutes; c__Clostridia; o__Clostridiales; f__Christensenellaceae; g__PAC001360	0.261776	-0.58207	0.385353	none					zOTU_1331	1.67421	0.113522	0.677679	1	7.5	3.875	k__Bacteria; p__Firmicutes; c__Clostridia; o__Clostridiales; f__Christensenellaceae; g__PAC001207	1.93548	0.28679	0.168976
																			zOTU_520	-1.96801	0.0678372	0.411762	1	20.8889	72.25	k__Bacteria; p__Bacteroidetes; c__Bacteroidia; o__Bacteroidales; f__Muribaculaceae; g__PAC001068; s__PAC001071	0.28912	-0.538923	0.385353	none					zOTU_1540	1.68345	0.111695	0.677679	1	12.1	5	k__Bacteria; p__Firmicutes; c__Clostridia; o__Clostridiales; f__Lachnospiraceae; g__KE159571; s__PAC001559	2.42	0.383815	0.168976
																			zOTU_2103	-1.96476	0.0682435	0.412644	1	1.55556	3.5	k__Bacteria; p__Firmicutes; c__Clostridia; o__Clostridiales; f__Ruminococcaceae; g__PAC001402; s__PAC001561	0.444444	-0.352183	0.384425	none					zOTU_2125	-1.673	0.113763	0.677679	1	1.2	5.625	k__Bacteria; p__Firmicutes; c__Clostridia; o__Clostridiales; f__Ruminococcaceae; g__PAC000661; s__EU470107	0.213333	-0.670941	0.168976
																			zOTU_2689	1.96039	0.0687945	0.415201	1	2.33333	0.001	k__Bacteria; p__Firmicutes; c__Clostridia; o__Clostridiales; f__Ruminococcaceae; g__PAC000683	2333.33	3.36798	0.381741	none					zOTU_813	-1.68057	0.112261	0.677679	1	0.001	7.625	k__Bacteria; p__Firmicutes; c__Clostridia; o__Clostridiales; f__Ruminococcaceae; g__Pseudoflavonifractor; s__FJ879507	0.000131148	-3.88224	0.168976
																			zOTU_2350	-1.94367	0.0709405	0.415334	1	0.001	0.875	k__Bacteria; p__Firmicutes; c__Clostridia; o__Clostridiales; f__Lachnospiraceae	0.00114286	-2.94201	0.381603	none					zOTU_870	-1.66917	0.114529	0.677679	1	16.3	25.375	k__Bacteria; p__Bacteroidetes; c__Bacteroidia; o__Bacteroidales; f__Muribaculaceae; g__HM124077; s__HM124077	0.642365	-0.192218	0.168976
																			zOTU_2519	-1.94367	0.0709405	0.415334	1	0.001	0.875	k__Bacteria; p__Firmicutes; c__Clostridia; o__Clostridiales; f__Ruminococcaceae; g__PAC000661	0.00114286	-2.94201	0.381603	none					zOTU_1130	-1.66975	0.114414	0.677679	1	16	26.5	k__Bacteria; p__Firmicutes; c__Clostridia; o__Clostridiales; f__Lachnospiraceae	0.603774	-0.219126	0.168976
																			zOTU_2859	1.94998	0.0701233	0.415334	1	0.555556	0.125	k__Bacteria; p__Proteobacteria; c__Deltaproteobacteria; o__Desulfovibrionales; f__Desulfovibrionaceae; g__Bilophila; s__Bilophila wadsworthia	4.44444	0.647817	0.381603	none					zOTU_1809	-1.68327	0.111729	0.677679	1	0.001	27	k__Bacteria; p__Bacteroidetes; c__Bacteroidia; o__Bacteroidales; f__Muribaculaceae; g__PAC001112; s__PAC001113	3.7037e-05	-4.43136	0.168976
																			zOTU_2925	1.94998	0.0701233	0.415334	1	0.555556	0.125	k__Bacteria; p__Firmicutes; c__Clostridia; o__Clostridiales; f__Ruminococcaceae; g__PAC000748	4.44444	0.647817	0.381603	none					zOTU_367	1.68702	0.110995	0.677679	1	171.6	35.625	k__Bacteria; p__Bacteroidetes; c__Bacteroidia; o__Bacteroidales; f__Muribaculaceae	4.81684	0.682762	0.168976
																			zOTU_1617	1.95538	0.0694308	0.415334	1	0.666667	0.125	k__Bacteria; p__Firmicutes; c__Clostridia; o__Clostridiales; f__Ruminococcaceae; g__Sporobacter; s__EU472365	5.33333	0.726999	0.381603	none					zOTU_327	1.68317	0.11175	0.677679	1	200.9	41.625	k__Bacteria; p__Bacteroidetes; c__Bacteroidia; o__Bacteroidales; f__Muribaculaceae	4.82643	0.683626	0.168976
																			zOTU_1620	1.95538	0.0694308	0.415334	1	0.666667	0.125	k__Bacteria; p__Bacteroidetes; c__Bacteroidia; o__Bacteroidales; f__Porphyromonadaceae; g__Parabacteroides	5.33333	0.726999	0.381603	none					zOTU_333	1.66993	0.114377	0.677679	1	159.6	57.375	k__Bacteria; p__Bacteroidetes; c__Bacteroidia; o__Bacteroidales; f__Muribaculaceae; g__PAC001068; s__PAC001084	2.7817	0.44431	0.168976
																			zOTU_2554	1.95538	0.0694308	0.415334	1	0.666667	0.125	k__Bacteria; p__Firmicutes; c__Clostridia; o__Clostridiales; f__Christensenellaceae; g__PAC001360	5.33333	0.726999	0.381603	none					zOTU_307	1.674	0.113564	0.677679	1	172.4	61.125	k__Bacteria; p__Bacteroidetes; c__Bacteroidia; o__Bacteroidales; f__Muribaculaceae; g__PAC001068; s__PAC001084	2.82045	0.450318	0.168976
																			zOTU_1362	1.94853	0.0703109	0.415334	1	0.888889	0.125	k__Bacteria; p__Bacteroidetes; c__Bacteroidia; o__Bacteroidales; f__Bacteroidaceae; g__Bacteroides	7.11111	0.851937	0.381603	none					zOTU_354	1.67361	0.113641	0.677679	1	238.7	75.75	k__Bacteria; p__Bacteroidetes; c__Bacteroidia; o__Bacteroidales; f__Muribaculaceae; g__PAC000186; s__PAC001065	3.15116	0.49847	0.168976
																			zOTU_2701	1.94853	0.0703109	0.415334	1	0.888889	0.125	k__Bacteria; p__Proteobacteria; c__Deltaproteobacteria; o__Desulfovibrionales; f__Desulfovibrionaceae; g__Desulfovibrio; s__PAC001079	7.11111	0.851937	0.381603	none					zOTU_1067	-1.66816	0.114733	0.677679	1	16.5	76	k__Bacteria; p__Proteobacteria; c__Alphaproteobacteria; o__Rhodospirillales; f__Rhodospirillaceae; g__LARJ; s__PAC000185	0.217105	-0.66333	0.168976
																			zOTU_2159	1.94771	0.0704169	0.415334	1	3	1.125	k__Bacteria; p__Firmicutes; c__Clostridia; o__Clostridiales; f__Lachnospiraceae	2.66667	0.425969	0.381603	none					zOTU_1007	-1.66786	0.114794	0.677679	1	17.6	88.625	k__Bacteria; p__Proteobacteria; c__Alphaproteobacteria; o__Rhodospirillales; f__Rhodospirillaceae; g__LARJ; s__PAC000185	0.19859	-0.702044	0.168976
																			zOTU_2117	1.95378	0.0696356	0.415334	1	5	2.625	k__Bacteria; p__Firmicutes; c__Clostridia; o__Clostridiales; f__Lachnospiraceae	1.90476	0.279841	0.381603	none					zOTU_318	-1.67362	0.113639	0.677679	1	138.5	343.5	k__Bacteria; p__Firmicutes; c__Clostridia; o__Clostridiales; f__Lachnospiraceae; g__KE159600; s__EF098562	0.403202	-0.394477	0.168976
																			zOTU_1000	-1.95186	0.0698814	0.415334	1	10.6667	21.875	k__Bacteria; p__Firmicutes; c__Clostridia; o__Clostridiales; f__Ruminococcaceae; g__Acutalibacter; s__AB622826	0.487619	-0.311919	0.381603	none					zOTU_45	-1.67077	0.114209	0.677679	1	487.4	665.125	k__Bacteria; p__Bacteroidetes; c__Bacteroidia; o__Bacteroidales; f__Muribaculaceae; g__PAC001068; s__EF097112	0.732795	-0.135018	0.168976
																			zOTU_1035	-1.94549	0.0707031	0.415334	1	12.1111	21.125	k__Bacteria; p__Firmicutes; c__Clostridia; o__Clostridiales; f__Ruminococcaceae; g__Oscillibacter	0.573307	-0.241613	0.381603	none					zOTU_738	1.66589	0.115191	0.678787	1	43.1	19.625	k__Bacteria; p__Tenericutes; c__Mollicutes; o__Acholeplasmatales; f__Acholeplasmataceae; g__Acholeplasma2	2.19618	0.341668	0.168267
																			zOTU_301	-1.95459	0.0695326	0.415334	1	54.7778	174.625	k__Bacteria; p__Bacteroidetes; c__Bacteroidia; o__Bacteroidales; f__Muribaculaceae; g__PAC001068; s__PAC001071	0.313688	-0.503502	0.381603	none					zOTU_3070	-1.66329	0.115716	0.680095	1	0.001	1.625	k__Bacteria; p__Bacteroidetes; c__Bacteroidia; o__Bacteroidales; f__Muribaculaceae; g__PAC001068; s__PAC001751	0.000615385	-3.21085	0.16743
																			zOTU_241	-1.94489	0.0707815	0.415334	1	54.8889	253.625	k__Bacteria; p__Bacteroidetes; c__Bacteroidia; o__Bacteroidales; f__Muribaculaceae	0.216418	-0.664708	0.381603	none					zOTU_698	-1.66113	0.116152	0.680095	1	0.1	10.625	k__Bacteria; p__Firmicutes; c__Clostridia; o__Clostridiales; f__Ruminococcaceae; g__Pseudoflavonifractor; s__FJ879507	0.00941176	-2.02633	0.16743
																			zOTU_283	-1.94325	0.0709951	0.415334	1	59	187.625	k__Bacteria; p__Bacteroidetes; c__Bacteroidia; o__Bacteroidales; f__Muribaculaceae; g__PAC001068; s__PAC001071	0.314457	-0.502439	0.381603	none					zOTU_2293	-1.66243	0.115889	0.680095	1	0.001	10.75	k__Bacteria; p__Bacteroidetes; c__Bacteroidia; o__Bacteroidales; f__Muribaculaceae; g__PAC001112; s__PAC001113	9.30233e-05	-4.03141	0.16743
																			zOTU_583	1.95533	0.0694377	0.415334	1	110.333	32.5	k__Bacteria; p__Cyanobacteria; c__Vampirovibrio; o__FR888536; f__FR888536; g__FR888536; s__PAC001268	3.39487	0.530823	0.381603	none					zOTU_232	1.66064	0.116252	0.680095	1	258.5	146.375	k__Bacteria; p__Bacteroidetes; c__Bacteroidia; o__Bacteroidales; f__Muribaculaceae; g__Muribaculum; s__Muribaculum intestinale	1.76601	0.246994	0.16743
																			zOTU_2228	1.94217	0.0711354	0.415405	1	2.11111	0.375	#N/A	5.62963	0.75048	0.381528	none					zOTU_992	-1.65894	0.1166	0.680901	1	12.8	20.75	k__Bacteria; p__Bacteroidetes; c__Bacteroidia; o__Bacteroidales; f__Muribaculaceae; g__HM124077; s__HM124077	0.616867	-0.209808	0.166916
																			zOTU_979	-1.93811	0.0716667	0.417755	1	9.33333	36.25	k__Bacteria; p__Firmicutes; c__Clostridia; o__Clostridiales; f__Christensenellaceae; g__PAC001360	0.257471	-0.589271	0.379078	none					zOTU_1032	-1.65772	0.116848	0.681122	1	16	36.625	k__Bacteria; p__Firmicutes; c__Clostridia; o__Clostridiales; f__Lachnospiraceae	0.43686	-0.359658	0.166775
																			zOTU_2108	-1.93079	0.0726338	0.42008	1	0.333333	4.625	k__Bacteria; p__Firmicutes; c__Clostridia; o__Clostridiales; f__Lachnospiraceae; g__PAC002375; s__PAC002375	0.0720721	-1.14223	0.376668	none					zOTU_3014	1.6538	0.117651	0.683333	1	0.5	0.001	#N/A	500	2.69897	0.165368
																			zOTU_1406	-1.93019	0.0727136	0.42008	1	0.777778	4.75	k__Bacteria; p__Firmicutes; c__Clostridia; o__Clostridiales; f__Lachnospiraceae; g__PAC001092; s__PAC001742	0.163743	-0.785838	0.376668	none					zOTU_1069	1.6532	0.117773	0.683333	1	26	8.25	k__Bacteria; p__Firmicutes; c__Clostridia; o__Clostridiales; f__Lachnospiraceae	3.15152	0.498519	0.165368
																			zOTU_466	-1.93065	0.0726522	0.42008	1	26.2222	85.5	k__Bacteria; p__Bacteroidetes; c__Bacteroidia; o__Bacteroidales; f__Muribaculaceae; g__PAC001068; s__PAC001071	0.306693	-0.513297	0.376668	none					zOTU_314	1.65278	0.11786	0.683333	1	292.6	95.75	k__Bacteria; p__Bacteroidetes; c__Bacteroidia; o__Bacteroidales; f__Muribaculaceae; g__PAC000186; s__PAC001065	3.05587	0.485136	0.165368
																			zOTU_291	-1.93199	0.0724744	0.42008	1	70.2222	271.5	k__Bacteria; p__Firmicutes; c__Clostridia; o__Clostridiales; f__Ruminococcaceae; g__Anaerotruncus; s__KE159677	0.258645	-0.587295	0.376668	none					zOTU_1585	1.60806	0.127373	0.684979	1	0.4	0.001	k__Bacteria; p__Bacteroidetes; c__Bacteroidia; o__Bacteroidales; f__Porphyromonadaceae; g__Parabacteroides	400	2.60206	0.164323
																			zOTU_336	-1.93062	0.0726569	0.42008	1	121	221.125	k__Bacteria; p__Firmicutes; c__Clostridia; o__Clostridiales; f__Ruminococcaceae; g__Oscillibacter	0.547202	-0.261852	0.376668	none					zOTU_2955	1.60806	0.127373	0.684979	1	0.4	0.001	k__Bacteria; p__Firmicutes; c__Clostridia; o__Clostridiales; f__Christensenellaceae; g__Christensenella; s__PAC001140	400	2.60206	0.164323
																			zOTU_3165	1.92828	0.0729677	0.420798	1	26.6667	16.5	k__Bacteria; p__Bacteroidetes; c__Bacteroidia; o__Bacteroidales; f__Prevotellaceae; g__Prevotella; s__PAC002481	1.61616	0.208485	0.375927	none					zOTU_1673	1.61852	0.12509	0.684979	1	0.7	0.125	k__Bacteria; p__Firmicutes; c__Clostridia; o__Clostridiales; f__Lachnospiraceae	5.6	0.748188	0.164323
																			zOTU_2035	-1.87662	0.0801626	0.422249	1	0.111111	0.625	k__Bacteria; p__Firmicutes; c__Bacilli; o__Lactobacillales; f__Streptococcaceae; g__Streptococcus	0.177778	-0.750123	0.374431	none					zOTU_2818	1.60644	0.12773	0.684979	1	1	0.25	k__Bacteria; p__Firmicutes; c__Clostridia; o__Clostridiales; f__Lachnospiraceae; g__PAC001092; s__PAC001742	4	0.60206	0.164323
																			zOTU_2285	-1.87662	0.0801626	0.422249	1	0.111111	0.625	k__Bacteria; p__Firmicutes; c__Clostridia; o__Clostridiales; f__Christensenellaceae; g__PAC001219; s__PAC001439	0.177778	-0.750123	0.374431	none					zOTU_1938	1.6195	0.124879	0.684979	1	2.9	0.25	k__Bacteria; p__Actinobacteria; c__Coriobacteriia; o__Coriobacteriales; f__Coriobacteriaceae; g__PAC001266; s__PAC001674	11.6	1.06446	0.164323
																			zOTU_2790	-1.87662	0.0801626	0.422249	1	0.111111	0.625	#N/A	0.177778	-0.750123	0.374431	none					zOTU_3158	-1.60644	0.12773	0.684979	1	0.001	0.375	k__Bacteria; p__Firmicutes; c__Clostridia; o__Clostridiales; f__Ruminococcaceae; g__PAC000661; s__PAC002012	0.00266667	-2.57403	0.164323
																			zOTU_3228	-1.87662	0.0801626	0.422249	1	0.111111	0.625	#N/A	0.177778	-0.750123	0.374431	none					zOTU_550	-1.60644	0.12773	0.684979	1	0.001	0.375	k__Bacteria; p__Firmicutes; c__Erysipelotrichi; o__Erysipelotrichales; f__Erysipelotrichaceae; g__Turicibacter; s__PAC001078	0.00266667	-2.57403	0.164323
																			zOTU_1936	1.87867	0.0798647	0.422249	1	0.333333	0.001	k__Bacteria; p__Firmicutes; c__Clostridia; o__Clostridiales; f__Ruminococcaceae; g__PAC000661	333.333	2.52288	0.374431	none					zOTU_680	-1.60644	0.12773	0.684979	1	0.001	0.375	k__Bacteria; p__Firmicutes; c__Erysipelotrichi; o__Erysipelotrichales; f__Erysipelotrichaceae; g__Turicibacter; s__PAC001078	0.00266667	-2.57403	0.164323
																			zOTU_2149	1.87867	0.0798647	0.422249	1	0.333333	0.001	k__Bacteria; p__Firmicutes; c__Clostridia; o__Clostridiales; f__Ruminococcaceae; g__Anaerotruncus	333.333	2.52288	0.374431	none					zOTU_1808	1.63931	0.120659	0.684979	1	2	0.375	k__Bacteria; p__Firmicutes; c__Clostridia; o__Clostridiales; f__Lachnospiraceae; g__PAC001681; s__PAC001755	5.33333	0.726999	0.164323
																			zOTU_2541	1.87867	0.0798647	0.422249	1	0.333333	0.001	k__Bacteria; p__Firmicutes; c__Clostridia; o__Clostridiales; f__Ruminococcaceae; g__PAC000661; s__PAC002109	333.333	2.52288	0.374431	none					zOTU_2044	1.63999	0.120516	0.684979	1	2.3	0.375	k__Bacteria; p__Bacteroidetes; c__Bacteroidia; o__Bacteroidales; f__Muribaculaceae; g__PAC001127; s__PAC001482	6.13333	0.787697	0.164323
																			zOTU_2919	1.87867	0.0798647	0.422249	1	0.333333	0.001	k__Bacteria; p__Firmicutes; c__Clostridia; o__Clostridiales; f__Ruminococcaceae; g__Paludicola; s__PAC001106	333.333	2.52288	0.374431	none					zOTU_1900	1.62613	0.123454	0.684979	1	2.9	0.5	k__Bacteria; p__Firmicutes; c__Clostridia; o__Clostridiales; f__Ruminococcaceae; g__PAC000661	5.8	0.763428	0.164323
																			zOTU_3121	1.87867	0.0798647	0.422249	1	0.333333	0.001	k__Bacteria; p__Firmicutes; c__Clostridia; o__Clostridiales; f__Dehalobacterium; g__PAC002423; s__PAC002423	333.333	2.52288	0.374431	none					zOTU_2208	1.61573	0.125697	0.684979	1	2.9	0.5	k__Bacteria; p__Firmicutes; c__Clostridia; o__Clostridiales; f__Christensenellaceae; g__PAC001360	5.8	0.763428	0.164323
																			zOTU_3234	1.87867	0.0798647	0.422249	1	0.333333	0.001	k__Bacteria; p__Actinobacteria; c__Coriobacteriia; o__Coriobacteriales; f__Coriobacteriaceae; g__Enterorhabdus; s__PAC001978	333.333	2.52288	0.374431	none					zOTU_2629	1.63351	0.121881	0.684979	1	4.7	0.5	k__Bacteria; p__Firmicutes; c__Clostridia; o__Clostridiales; f__Lachnospiraceae	9.4	0.973128	0.164323
																			zOTU_1538	-1.87867	0.0798647	0.422249	1	0.333333	1	k__Bacteria; p__Firmicutes; c__Clostridia; o__Clostridiales; f__Ruminococcaceae	0.333333	-0.477121	0.374431	none					zOTU_2329	1.62602	0.123477	0.684979	1	8.8	0.625	k__Bacteria; p__Firmicutes; c__Clostridia; o__Clostridiales; f__Lachnospiraceae	14.08	1.1486	0.164323
																			zOTU_2270	-1.91344	0.0749726	0.422249	1	0.333333	1.125	#N/A	0.296296	-0.528274	0.374431	none					zOTU_2203	1.61789	0.125228	0.684979	1	11.6	0.625	k__Bacteria; p__Firmicutes; c__Clostridia; o__Clostridiales; f__Lachnospiraceae	18.56	1.26858	0.164323
																			zOTU_2526	-1.87662	0.0801626	0.422249	1	0.333333	1.875	k__Bacteria; p__Firmicutes; c__Clostridia; o__Clostridiales; f__Lachnospiraceae; g__PAC001516; s__PAC001725	0.177778	-0.750123	0.374431	none					zOTU_1621	1.60644	0.12773	0.684979	1	3	0.75	k__Bacteria; p__Firmicutes; c__Clostridia; o__Clostridiales; f__Lachnospiraceae; g__Eubacterium4	4	0.60206	0.164323
																			zOTU_2333	-1.91193	0.07518	0.422249	1	0.333333	2.75	k__Bacteria; p__Firmicutes; c__Clostridia; o__Clostridiales; f__Lachnospiraceae; g__Acetatifactor	0.121212	-0.916454	0.374431	none					zOTU_2163	1.63439	0.121696	0.684979	1	11.2	0.75	k__Bacteria; p__Firmicutes; c__Clostridia; o__Clostridiales; f__Lachnospiraceae	14.9333	1.17416	0.164323
																			zOTU_1314	-1.88102	0.079525	0.422249	1	0.555556	6	k__Bacteria; p__Firmicutes; c__Clostridia; o__Clostridiales; f__Lachnospiraceae; g__PAC001092; s__PAC001742	0.0925926	-1.03342	0.374431	none					zOTU_3109	-1.61158	0.126601	0.684979	1	0.2	0.875	k__Bacteria; p__Firmicutes; c__Clostridia; o__Clostridiales; f__Christensenellaceae; g__PAC001219; s__EF603174	0.228571	-0.640978	0.164323
																			zOTU_2723	1.87867	0.0798647	0.422249	1	0.666667	0.001	k__Bacteria; p__Firmicutes; c__Clostridia; o__Clostridiales; f__Lachnospiraceae; g__Anaerotignum	666.667	2.82391	0.374431	none					zOTU_2377	1.61459	0.125945	0.684979	1	2.3	1	k__Bacteria; p__Actinobacteria; c__Coriobacteriia; o__Coriobacteriales; f__Coriobacteriaceae; g__PAC001266	2.3	0.361728	0.164323
																			zOTU_1488	-1.91299	0.0750341	0.422249	1	0.666667	11.875	k__Bacteria; p__Firmicutes; c__Clostridia; o__Clostridiales; f__Lachnospiraceae; g__Acetatifactor	0.0561404	-1.25072	0.374431	none					zOTU_2426	1.61716	0.125386	0.684979	1	4.6	1	k__Bacteria; p__Firmicutes; c__Clostridia; o__Clostridiales; f__Christensenellaceae; g__JX095379; s__JX095379	4.6	0.662758	0.164323
																			zOTU_2955	1.87867	0.0798647	0.422249	1	1	0.001	k__Bacteria; p__Firmicutes; c__Clostridia; o__Clostridiales; f__Christensenellaceae; g__Christensenella; s__PAC001140	1000	3	0.374431	none					zOTU_2255	1.61364	0.126151	0.684979	1	6.1	1.25	k__Bacteria; p__Firmicutes; c__Clostridia; o__Clostridiales; f__Christensenellaceae; g__JX095379; s__JX095379	4.88	0.68842	0.164323
																			zOTU_2814	1.87638	0.0801976	0.422249	1	1.22222	0.25	k__Bacteria; p__Firmicutes; c__Clostridia; o__Clostridiales; f__Ruminococcaceae; g__Caproiciproducens; s__HQ780956	4.88889	0.68921	0.374431	none					zOTU_418	1.61324	0.126239	0.684979	1	7.3	1.625	k__Bacteria; p__Bacteroidetes; c__Bacteroidia; o__Bacteroidales; f__Muribaculaceae	4.49231	0.652469	0.164323
																			zOTU_2896	1.87638	0.0801976	0.422249	1	1.22222	0.25	k__Bacteria; p__Firmicutes; c__Clostridia; o__Clostridiales; f__Lachnospiraceae	4.88889	0.68921	0.374431	none					zOTU_1969	-1.6172	0.125378	0.684979	1	0.9	2	k__Bacteria; p__Firmicutes; c__Clostridia; o__Clostridiales; f__Ruminococcaceae; g__Pseudoflavonifractor	0.45	-0.346787	0.164323
																			zOTU_2610	1.90047	0.076765	0.422249	1	1.77778	0.25	k__Bacteria; p__Firmicutes; c__Clostridia; o__Clostridiales; f__Ruminococcaceae; g__Pseudoflavonifractor; s__PAC002132	7.11111	0.851937	0.374431	none					zOTU_2532	-1.62199	0.124341	0.684979	1	0.5	2.125	k__Bacteria; p__Firmicutes; c__Clostridia; o__Clostridiales; f__Lachnospiraceae; g__PAC001516; s__PAC001725	0.235294	-0.628389	0.164323
																			zOTU_1609	1.8982	0.0770832	0.422249	1	1.77778	0.625	k__Bacteria; p__Bacteroidetes; c__Bacteroidia; o__Bacteroidales; f__Porphyromonadaceae; g__Parabacteroides	2.84444	0.453997	0.374431	none					zOTU_2258	1.64937	0.118564	0.684979	1	15.7	3	k__Bacteria; p__Firmicutes; c__Clostridia; o__Clostridiales; f__Lachnospiraceae	5.23333	0.718778	0.164323
																			zOTU_1987	1.87805	0.0799555	0.422249	1	2.11111	0.25	k__Bacteria; p__Firmicutes; c__Clostridia; o__Clostridiales; f__Ruminococcaceae; g__PAC000661	8.44444	0.926571	0.374431	none					zOTU_1290	1.60682	0.127647	0.684979	1	9.2	3.125	k__Bacteria; p__Firmicutes; c__Clostridia; o__Clostridiales; f__Lachnospiraceae	2.944	0.468938	0.164323
																			zOTU_2637	1.8856	0.0788678	0.422249	1	2.22222	0.875	k__Bacteria; p__Firmicutes; c__Clostridia; o__Clostridiales; f__Ruminococcaceae; g__Sporobacter	2.53968	0.404779	0.374431	none					zOTU_1403	1.62577	0.12353	0.684979	1	7.8	3.875	k__Bacteria; p__Bacteroidetes; c__Bacteroidia; o__Bacteroidales; f__Rikenellaceae; g__Alistipes	2.0129	0.303823	0.164323
																			zOTU_1186	1.91873	0.074252	0.422249	1	2.33333	0.5	k__Bacteria; p__Firmicutes; c__Clostridia; o__Clostridiales; f__Lachnospiraceae	4.66667	0.669007	0.374431	none					zOTU_1275	1.64189	0.120119	0.684979	1	18.6	6.375	k__Bacteria; p__Firmicutes; c__Clostridia; o__Clostridiales; f__Lachnospiraceae	2.91765	0.465033	0.164323
																			zOTU_1735	-1.89351	0.0777433	0.422249	1	2.55556	6	k__Bacteria; p__Firmicutes; c__Clostridia; o__Clostridiales; f__Ruminococcaceae	0.425926	-0.370666	0.374431	none					zOTU_546	1.62896	0.12285	0.684979	1	74.7	6.375	k__Bacteria; p__Firmicutes; c__Clostridia; o__Clostridiales; f__Lachnospiraceae	11.7176	1.06884	0.164323
																			zOTU_455	1.87867	0.0798647	0.422249	1	2.66667	1	k__Bacteria; p__Firmicutes; c__Clostridia; o__Clostridiales; f__Lachnospiraceae	2.66667	0.425969	0.374431	none					zOTU_482	1.6245	0.123802	0.684979	1	98.9	7.875	k__Bacteria; p__Firmicutes; c__Clostridia; o__Clostridiales; f__Lachnospiraceae	12.5587	1.09895	0.164323
																			zOTU_410	-1.90661	0.0759127	0.422249	1	3.77778	8	k__Bacteria; p__Firmicutes; c__Erysipelotrichi; o__Erysipelotrichales; f__Erysipelotrichaceae; g__ASTB	0.472222	-0.325854	0.374431	none					zOTU_707	-1.63814	0.120904	0.684979	1	0.7	9.5	k__Bacteria; p__Bacteroidetes; c__Bacteroidia; o__Bacteroidales; f__Muribaculaceae; g__PAC001068; s__PAC001568	0.0736842	-1.13263	0.164323
																			zOTU_1560	-1.8937	0.0777168	0.422249	1	4.11111	18.75	k__Bacteria; p__Firmicutes; c__Clostridia; o__Clostridiales; f__Lachnospiraceae; g__Eubacterium6; s__JQ083736	0.219259	-0.659042	0.374431	none					zOTU_1446	1.63803	0.120929	0.684979	1	35.8	12.75	k__Bacteria; p__Firmicutes; c__Clostridia; o__Clostridiales; f__Lachnospiraceae	2.80784	0.448373	0.164323
																			zOTU_1717	1.89421	0.0776447	0.422249	1	4.44444	1.125	k__Bacteria; p__Firmicutes; c__Clostridia; o__Clostridiales; f__Ruminococcaceae; g__PAC000661	3.95062	0.596665	0.374431	none					zOTU_1153	1.63767	0.121005	0.684979	1	29.2	13.5	k__Bacteria; p__Firmicutes; c__Clostridia; o__Clostridiales; f__Ruminococcaceae; g__Acutalibacter	2.16296	0.335049	0.164323
																			zOTU_1447	-1.89919	0.0769449	0.422249	1	4.66667	10.875	k__Bacteria; p__Firmicutes; c__Clostridia; o__Clostridiales; f__Ruminococcaceae; g__Paludicola; s__PAC001507	0.429119	-0.367422	0.374431	none					zOTU_1977	-1.62463	0.123775	0.684979	1	8.9	14.5	k__Bacteria; p__Bacteroidetes; c__Bacteroidia; o__Bacteroidales; f__Muribaculaceae; g__PAC000186	0.613793	-0.211978	0.164323
																			zOTU_1873	1.88972	0.0782802	0.422249	1	5.55556	3.125	k__Bacteria; p__Bacteroidetes; c__Bacteroidia; o__Bacteroidales; f__Bacteroidaceae; g__Bacteroides; s__FQXY	1.77778	0.249877	0.374431	none					zOTU_405	1.62508	0.123678	0.684979	1	25.7	17	k__Bacteria; p__Firmicutes; c__Clostridia; o__Clostridiales; f__Lachnospiraceae	1.51176	0.179484	0.164323
																			zOTU_954	-1.87704	0.0801006	0.422249	1	6.77778	19	k__Bacteria; p__Firmicutes; c__Clostridia; o__Clostridiales; f__Clostridiaceae; g__Arthromitus; s__AP012202	0.356725	-0.447666	0.374431	none					zOTU_529	1.64027	0.120459	0.684979	1	47.2	24.25	k__Bacteria; p__Bacteroidetes; c__Bacteroidia; o__Bacteroidales; f__AC160630; g__PAC002482; s__EF603735	1.94639	0.28923	0.164323
																			zOTU_883	-1.88452	0.0790221	0.422249	1	9.33333	24	k__Bacteria; p__Firmicutes; c__Clostridia; o__Clostridiales; f__Ruminococcaceae; g__PAC001402; s__PAC001546	0.388889	-0.410174	0.374431	none					zOTU_694	1.61757	0.125297	0.684979	1	38.1	24.625	k__Bacteria; p__Bacteroidetes; c__Bacteroidia; o__Bacteroidales; f__Bacteroidaceae; g__Bacteroides; s__Bacteroides caecimuris	1.54721	0.189549	0.164323
																			zOTU_910	-1.90963	0.075496	0.422249	1	9.55556	16.75	k__Bacteria; p__Firmicutes; c__Clostridia; o__Clostridiales; f__Ruminococcaceae; g__Phocea	0.570481	-0.243759	0.374431	none					zOTU_608	1.63811	0.120911	0.684979	1	93.3	31.125	k__Bacteria; p__Bacteroidetes; c__Bacteroidia; o__Bacteroidales; f__Muribaculaceae; g__PAC000186; s__PAC001065	2.99759	0.476772	0.164323
																			zOTU_607	-1.89718	0.0772264	0.422249	1	9.77778	50	k__Bacteria; p__Firmicutes; c__Clostridia; o__Clostridiales; f__Lachnospiraceae; g__PAC002039; s__PAC002039	0.195556	-0.70873	0.374431	none					zOTU_2913	-1.63583	0.121393	0.684979	1	37	45.5	#N/A	0.813187	-0.0898097	0.164323
																			zOTU_508	-1.88541	0.0788953	0.422249	1	12.7778	65.125	k__Bacteria; p__Firmicutes; c__Clostridia; o__Clostridiales; f__Lachnospiraceae; g__PAC002039; s__PAC002039	0.196204	-0.707292	0.374431	none					zOTU_487	1.63422	0.121731	0.684979	1	140.7	47.75	k__Bacteria; p__Bacteroidetes; c__Bacteroidia; o__Bacteroidales; f__Muribaculaceae; g__PAC000186; s__PAC001065	2.9466	0.469321	0.164323
																			zOTU_1061	1.89005	0.0782339	0.422249	1	16.1111	0.75	k__Bacteria; p__Firmicutes; c__Clostridia; o__Clostridiales; f__Ruminococcaceae; g__Eubacterium8; s__PAC002357	21.4815	1.33206	0.374431	none					zOTU_220	1.62388	0.123936	0.684979	1	136.6	59.375	k__Bacteria; p__Firmicutes; c__Clostridia; o__Clostridiales; f__Lachnospiraceae	2.30063	0.361847	0.164323
																			zOTU_929	-1.91555	0.0746847	0.422249	1	18.8889	47.125	k__Bacteria; p__Firmicutes; c__Clostridia; o__Clostridiales; f__Lachnospiraceae	0.400825	-0.397045	0.374431	none					zOTU_1111	-1.6083	0.12732	0.684979	1	16.4	72.625	k__Bacteria; p__Proteobacteria; c__Alphaproteobacteria; o__Rhodospirillales; f__Rhodospirillaceae; g__LARJ; s__PAC000185	0.225818	-0.646242	0.164323
																			zOTU_842	-1.88192	0.0793962	0.422249	1	19.2222	34.75	k__Bacteria; p__Bacteroidetes; c__Bacteroidia; o__Bacteroidales; f__Muribaculaceae; g__PAC000186	0.553157	-0.257151	0.374431	none					zOTU_370	1.60583	0.127865	0.684979	1	222	73	k__Bacteria; p__Bacteroidetes; c__Bacteroidia; o__Bacteroidales; f__Muribaculaceae; g__PAC000186; s__PAC001065	3.0411	0.48303	0.164323
																			zOTU_538	-1.90419	0.076248	0.422249	1	21	68.625	k__Bacteria; p__Bacteroidetes; c__Bacteroidia; o__Bacteroidales; f__Muribaculaceae; g__PAC001068; s__PAC001071	0.306011	-0.514263	0.374431	none					zOTU_3170	1.63386	0.121808	0.684979	1	103.9	74.25	k__Bacteria; p__Bacteroidetes; c__Bacteroidia; o__Bacteroidales; f__Muribaculaceae	1.39933	0.145919	0.164323
																			zOTU_982	1.88903	0.0783786	0.422249	1	23.8889	13	k__Bacteria; p__Firmicutes; c__Clostridia; o__Clostridiales; f__Ruminococcaceae; g__Pseudoflavonifractor	1.83761	0.264253	0.374431	none					zOTU_156	1.61209	0.12649	0.684979	1	322.3	121	k__Bacteria; p__Bacteroidetes; c__Bacteroidia; o__Bacteroidales; f__Muribaculaceae; g__PAC001068; s__PAC001084	2.66364	0.425475	0.164323
																			zOTU_684	-1.9216	0.0738649	0.422249	1	31.7778	55.75	k__Bacteria; p__Firmicutes; c__Clostridia; o__Clostridiales; f__Lachnospiraceae	0.570005	-0.244121	0.374431	none					zOTU_257	1.63222	0.122156	0.684979	1	236.9	136.375	k__Bacteria; p__Bacteroidetes; c__Bacteroidia; o__Bacteroidales; f__Muribaculaceae; g__Muribaculum; s__Muribaculum intestinale	1.73712	0.23983	0.164323
																			zOTU_788	1.92436	0.0734927	0.422249	1	35.4444	26	k__Bacteria; p__Bacteroidetes; c__Bacteroidia; o__Bacteroidales; f__Bacteroidaceae; g__Bacteroides; s__Bacteroides faecichinchillae	1.36325	0.134575	0.374431	none					zOTU_1702	1.60357	0.128364	0.686517	1	0.7	0.25	k__Bacteria; p__Firmicutes; c__Clostridia; o__Clostridiales; f__Lachnospiraceae	2.8	0.447158	0.163349
																			zOTU_977	1.91321	0.0750047	0.422249	1	37.4444	24.125	k__Bacteria; p__Firmicutes; c__Clostridia; o__Clostridiales; f__Ruminococcaceae; g__Eubacterium8	1.5521	0.19092	0.374431	none					zOTU_198	1.60021	0.129108	0.689358	1	146	70.5	k__Bacteria; p__Firmicutes; c__Clostridia; o__Clostridiales; f__Lachnospiraceae	2.07092	0.316164	0.161555
																			zOTU_969	1.9249	0.0734203	0.422249	1	54	24.375	k__Bacteria; p__Firmicutes; c__Clostridia; o__Clostridiales; f__Ruminococcaceae; g__Pseudoflavonifractor; s__AY916184	2.21538	0.345449	0.374431	none					zOTU_1682	-1.59785	0.129636	0.689902	1	1.1	2.625	k__Bacteria; p__Bacteroidetes; c__Bacteroidia; o__Bacteroidales; f__Porphyromonadaceae; g__Parabacteroides	0.419048	-0.377737	0.161213
																			zOTU_716	1.89625	0.0773565	0.422249	1	56.2222	36.75	k__Bacteria; p__Proteobacteria; c__Deltaproteobacteria; o__Desulfovibrionales; f__Desulfovibrionaceae; g__LT706945; s__PAC001747	1.52986	0.184651	0.374431	none					zOTU_728	1.59847	0.129497	0.689902	1	97.4	35.125	k__Bacteria; p__Firmicutes; c__Clostridia; o__Clostridiales; f__Lachnospiraceae; g__PAC001225; s__PAC001545	2.77295	0.442943	0.161213
																			zOTU_322	-1.88564	0.0788616	0.422249	1	58.8889	235.625	k__Bacteria; p__Firmicutes; c__Clostridia; o__Clostridiales; f__Ruminococcaceae; g__Anaerotruncus; s__KE159677	0.249926	-0.602188	0.374431	none					zOTU_1190	1.58698	0.132079	0.690434	1	1.1	0.25	k__Bacteria; p__Firmicutes; c__Clostridia; o__Clostridiales; f__Lachnospiraceae	4.4	0.643453	0.160878
																			zOTU_267	-1.90433	0.0762273	0.422249	1	78.6667	299.375	k__Bacteria; p__Firmicutes; c__Clostridia; o__Clostridiales; f__Ruminococcaceae; g__Anaerotruncus; s__KE159677	0.26277	-0.580425	0.374431	none					zOTU_1038	1.5891	0.131601	0.690434	1	10.2	0.5	k__Bacteria; p__Firmicutes; c__Clostridia; o__Clostridiales; f__Ruminococcaceae; g__Eubacterium8; s__PAC002357	20.4	1.30963	0.160878
																			zOTU_236	-1.92039	0.074028	0.422249	1	85.1111	323.625	k__Bacteria; p__Firmicutes; c__Clostridia; o__Clostridiales; f__Ruminococcaceae; g__Anaerotruncus; s__KE159677	0.262993	-0.580056	0.374431	none					zOTU_2354	-1.58698	0.132079	0.690434	1	0.9	1.75	k__Bacteria; p__Bacteroidetes; c__Bacteroidia; o__Bacteroidales; f__Muribaculaceae; g__PAC001068	0.514286	-0.288796	0.160878
																			zOTU_435	1.88361	0.0791534	0.422249	1	86.5556	37.625	k__Bacteria; p__Bacteroidetes; c__Bacteroidia; o__Bacteroidales; f__Bacteroidaceae; g__Bacteroides; s__HM124113	2.30048	0.361818	0.374431	none					zOTU_1139	1.5928	0.130766	0.690434	1	18.7	7.625	k__Bacteria; p__Bacteroidetes; c__Bacteroidia; o__Bacteroidales; f__Muribaculaceae	2.45246	0.389602	0.160878
																			zOTU_3146	1.87719	0.08008	0.422249	1	102	59.5	k__Bacteria; p__Bacteroidetes; c__Bacteroidia; o__Bacteroidales; f__Muribaculaceae	1.71429	0.234083	0.374431	none					zOTU_503	1.5879	0.131871	0.690434	1	88.5	7.625	k__Bacteria; p__Firmicutes; c__Clostridia; o__Clostridiales; f__Lachnospiraceae	11.6066	1.0647	0.160878
																			zOTU_275	-1.87598	0.0802547	0.422249	1	119.667	210.75	k__Bacteria; p__Firmicutes; c__Erysipelotrichi; o__Erysipelotrichales; f__Erysipelotrichaceae; g__ASTB	0.567813	-0.245794	0.374431	none					zOTU_753	-1.59393	0.130512	0.690434	1	0.1	9.125	k__Bacteria; p__Firmicutes; c__Clostridia; o__Clostridiales; f__Ruminococcaceae; g__Pseudoflavonifractor; s__FJ879507	0.0109589	-1.96023	0.160878
																			zOTU_918	1.88912	0.0783658	0.422249	1	126.111	100	k__Bacteria; p__Bacteroidetes; c__Bacteroidia; o__Bacteroidales; f__Muribaculaceae	1.26111	0.100753	0.374431	none					zOTU_3027	-1.5922	0.130902	0.690434	1	7.2	18.625	#N/A	0.386577	-0.412764	0.160878
																			zOTU_1511	-1.87438	0.0804876	0.422729	1	2.66667	6.75	k__Bacteria; p__Firmicutes; c__Clostridia; o__Clostridiales; f__Ruminococcaceae; g__PAC001468	0.395062	-0.403335	0.373938	none					zOTU_1162	-1.5876	0.131941	0.690434	1	14.3	30.25	k__Bacteria; p__Firmicutes; c__Clostridia; o__Clostridiales; f__Lachnospiraceae	0.472727	-0.325389	0.160878
																			zOTU_2064	1.87357	0.0806068	0.422729	1	8.66667	3.75	k__Bacteria; p__Firmicutes; c__Clostridia; o__Clostridiales; f__Lachnospiraceae; g__PAC001270; s__PAC002420	2.31111	0.363821	0.373938	none					zOTU_502	1.59311	0.130696	0.690434	1	141.8	43.125	k__Bacteria; p__Bacteroidetes; c__Bacteroidia; o__Bacteroidales; f__Muribaculaceae; g__PAC000186; s__PAC001065	3.28812	0.516947	0.160878
																			zOTU_1750	-1.86954	0.0811965	0.422917	1	0.111111	4	k__Bacteria; p__Firmicutes; c__Clostridia; o__Clostridiales; f__Lachnospiraceae	0.0277778	-1.5563	0.373745	none					zOTU_64	-1.59037	0.131314	0.690434	1	491.2	757.375	k__Bacteria; p__Bacteroidetes; c__Bacteroidia; o__Bacteroidales; f__Muribaculaceae; g__PAC001112; s__PAC001112	0.648556	-0.188053	0.160878
																			zOTU_2889	-1.87092	0.0809945	0.422917	1	0.222222	0.75	k__Bacteria; p__Firmicutes; c__Clostridia; o__Clostridiales; f__Ruminococcaceae; g__Sporobacter	0.296296	-0.528274	0.373745	none					zOTU_52	-1.58747	0.13197	0.690434	1	569.5	864.5	k__Bacteria; p__Bacteroidetes; c__Bacteroidia; o__Bacteroidales; f__Muribaculaceae; g__PAC001112; s__PAC001112	0.658762	-0.181271	0.160878
																			zOTU_3242	-1.869	0.081276	0.422917	1	0.555556	1.5	k__Bacteria; p__Firmicutes; c__Clostridia; o__Clostridiales; f__Ruminococcaceae; g__AB218327; s__AB218327	0.37037	-0.431364	0.373745	none					zOTU_501	1.58385	0.132792	0.691326	1	1.7	0.25	k__Bacteria; p__Firmicutes; c__Clostridia; o__Clostridiales; f__Lachnospiraceae	6.8	0.832509	0.160317
																			zOTU_2987	1.87092	0.0809945	0.422917	1	0.777778	0.25	k__Bacteria; p__Firmicutes; c__Clostridia; o__Clostridiales; f__Eubacteriaceae; g__Anaerofustis; s__PAC001779	3.11111	0.492916	0.373745	none					zOTU_2484	1.58505	0.132518	0.691326	1	2.8	1.375	k__Bacteria; p__Actinobacteria; c__Coriobacteriia; o__Coriobacteriales; f__Coriobacteriaceae; g__PAC001266	2.03636	0.308855	0.160317
																			zOTU_1951	-1.86781	0.0814511	0.422917	1	3.44444	7.25	k__Bacteria; p__Firmicutes; c__Clostridia; o__Clostridiales; f__Ruminococcaceae	0.475096	-0.323219	0.373745	none					zOTU_272	-1.58342	0.13289	0.691326	1	103.7	250	k__Bacteria; p__Bacteroidetes; c__Bacteroidia; o__Bacteroidales; f__Muribaculaceae; g__PAC001066; s__PAC001066	0.4148	-0.382161	0.160317
																			zOTU_1772	-1.8671	0.081556	0.422917	1	4.55556	9.75	k__Bacteria; p__Firmicutes; c__Clostridia; o__Clostridiales; f__Ruminococcaceae	0.467236	-0.330463	0.373745	none					zOTU_1584	-1.58232	0.133141	0.691523	1	5.9	12.375	k__Bacteria; p__Firmicutes; c__Clostridia; o__Clostridiales; f__Ruminococcaceae; g__PAC000661	0.476768	-0.321693	0.160194
																			zOTU_648	1.8687	0.0813201	0.422917	1	83.5556	25	k__Bacteria; p__Cyanobacteria; c__Vampirovibrio; o__FR888536; f__FR888536; g__FR888536; s__PAC001268	3.34222	0.524035	0.373745	none					zOTU_2387	1.58055	0.133545	0.692511	1	2.7	1.375	k__Bacteria; p__Tenericutes; c__Mollicutes; o__PAC001057; f__PAC000197; g__PAC000197; s__PAC000197	1.96364	0.293061	0.159573
																			zOTU_2337	1.86222	0.0822783	0.423276	1	1.33333	0.25	k__Bacteria; p__Actinobacteria; c__Coriobacteriia; o__Coriobacteriales; f__Coriobacteriaceae; g__PAC001266; s__PAC001357	5.33333	0.726999	0.373376	none					zOTU_2671	1.57646	0.134483	0.693247	1	1.2	0.375	k__Bacteria; p__Firmicutes; c__Clostridia; o__Clostridiales; f__Ruminococcaceae	3.2	0.50515	0.159112
																			zOTU_2377	1.86446	0.0819458	0.423276	1	2.55556	1	k__Bacteria; p__Actinobacteria; c__Coriobacteriia; o__Coriobacteriales; f__Coriobacteriaceae; g__PAC001266	2.55556	0.407485	0.373376	none					zOTU_768	-1.57639	0.1345	0.693247	1	0.1	6.375	k__Bacteria; p__Firmicutes; c__Clostridia; o__Clostridiales; f__Ruminococcaceae; g__Pseudoflavonifractor; s__FJ879507	0.0156863	-1.80448	0.159112
																			zOTU_877	-1.86512	0.0818472	0.423276	1	13.3333	26.5	k__Bacteria; p__Firmicutes; c__Clostridia; o__Clostridiales; f__Ruminococcaceae; g__Acutalibacter; s__AB622826	0.503145	-0.298307	0.373376	none					zOTU_1138	1.57621	0.134542	0.693247	1	20.5	7	k__Bacteria; p__Firmicutes; c__Clostridia; o__Clostridiales; f__Lachnospiraceae	2.92857	0.466656	0.159112
																			zOTU_735	-1.86222	0.0822783	0.423276	1	25.1111	44.25	k__Bacteria; p__Firmicutes; c__Clostridia; o__Clostridiales; f__Lachnospiraceae	0.567483	-0.246047	0.373376	none					zOTU_1250	1.57746	0.134254	0.693247	1	25	11.875	k__Bacteria; p__Firmicutes; c__Clostridia; o__Clostridiales; f__Ruminococcaceae; g__Acutalibacter	2.10526	0.323306	0.159112
																			zOTU_219	1.86248	0.0822398	0.423276	1	288.889	186	k__Bacteria; p__Bacteroidetes; c__Bacteroidia; o__Bacteroidales; f__Rikenellaceae; g__Alistipes; s__PAC001061	1.55317	0.191218	0.373376	none					zOTU_1382	1.5685	0.136327	0.693459	1	10.1	0.25	k__Bacteria; p__Firmicutes; c__Clostridia; o__Clostridiales; f__Lachnospiraceae; g__KE159538; s__PAC001708	40.4	1.60638	0.158979
																			zOTU_273	1.85758	0.0829697	0.426156	1	238.556	162.375	k__Bacteria; p__Bacteroidetes; c__Bacteroidia; o__Bacteroidales; f__Rikenellaceae; g__Alistipes; s__PAC001061	1.46916	0.16707	0.370431	none					zOTU_2052	-1.56893	0.136227	0.693459	1	0.4	1	k__Bacteria; p__Firmicutes; c__Bacilli; o__Lactobacillales; f__Streptococcaceae; g__Streptococcus	0.4	-0.39794	0.158979
																			zOTU_2882	-1.85581	0.0832358	0.426847	1	0.333333	1.25	k__Bacteria; p__Firmicutes; c__Clostridia; o__Clostridiales; f__Lachnospiraceae	0.266667	-0.574031	0.369728	none					zOTU_1329	1.56772	0.136509	0.693459	1	4.7	1	k__Bacteria; p__Firmicutes; c__Clostridia; o__Clostridiales; f__Lachnospiraceae	4.7	0.672098	0.158979
																			zOTU_1689	-1.8521	0.0837937	0.429029	1	3.88889	9.125	k__Bacteria; p__Actinobacteria; c__Coriobacteriia; o__Coriobacteriales; f__Coriobacteriaceae; g__PAC001266; s__EU474337	0.42618	-0.370407	0.367513	none					zOTU_1707	1.56863	0.136296	0.693459	1	5	2.125	k__Bacteria; p__Firmicutes; c__Clostridia; o__Clostridiales; f__Dehalobacterium; g__PAC002390; s__PAC002390	2.35294	0.371611	0.158979
																			zOTU_2739	-1.84737	0.0845115	0.432022	1	11.2222	27.75	k__Bacteria; p__Bacteroidetes; c__Bacteroidia; o__Bacteroidales; f__Muribaculaceae; g__PAC001068; s__EF096118	0.404404	-0.393184	0.364494	none					zOTU_863	1.56926	0.136151	0.693459	1	10.5	4.25	k__Bacteria; p__Bacteroidetes; c__Bacteroidia; o__Bacteroidales; f__Bacteroidaceae; g__Bacteroides	2.47059	0.3928	0.158979
																			zOTU_2307	-1.84417	0.0849993	0.433149	1	0.777778	3.625	k__Bacteria; p__Firmicutes; c__Clostridia; o__Clostridiales; f__Lachnospiraceae; g__Acetatifactor	0.214559	-0.668452	0.363363	none					zOTU_879	1.56916	0.136174	0.693459	1	23.5	9.875	k__Bacteria; p__Firmicutes; c__Clostridia; o__Clostridiales; f__Lachnospiraceae	2.37975	0.376531	0.158979
																			zOTU_3009	-1.84483	0.0848988	0.433149	1	13.8889	27.75	k__Bacteria; p__Firmicutes; c__Clostridia; o__Clostridiales; f__Lachnospiraceae	0.500501	-0.300595	0.363363	none					zOTU_960	1.57276	0.135338	0.693459	1	90.1	16.875	k__Bacteria; p__Proteobacteria; c__Deltaproteobacteria; o__Desulfovibrionales; f__Desulfovibrionaceae; g__Bilophila; s__PAC002477	5.33926	0.727481	0.158979
																			zOTU_2598	-1.84195	0.085341	0.433252	1	0.444444	1.625	k__Bacteria; p__Firmicutes; c__Clostridia; o__Clostridiales; f__Lachnospiraceae; g__PAC001516; s__PAC001725	0.273504	-0.563036	0.363259	none					zOTU_947	-1.56844	0.136341	0.693459	1	18	37.75	k__Bacteria; p__Firmicutes; c__Clostridia; o__Clostridiales; f__Lachnospiraceae	0.476821	-0.321644	0.158979
																			zOTU_2177	1.84219	0.0853033	0.433252	1	2.66667	1	k__Bacteria; p__Actinobacteria; c__Coriobacteriia; o__Coriobacteriales; f__Coriobacteriaceae	2.66667	0.425969	0.363259	none					zOTU_36	-1.57369	0.135123	0.693459	1	625.8	846.5	k__Bacteria; p__Bacteroidetes; c__Bacteroidia; o__Bacteroidales; f__Muribaculaceae; g__PAC001068; s__EF097112	0.739279	-0.131191	0.158979
																			zOTU_1434	-1.84143	0.0854206	0.433252	1	5	11.125	k__Bacteria; p__Firmicutes; c__Clostridia; o__Clostridiales; f__Ruminococcaceae; g__Massilioclostridium; s__PAC001521	0.449438	-0.34733	0.363259	none					zOTU_2526	-1.56373	0.137441	0.697098	1	0.6	1.875	k__Bacteria; p__Firmicutes; c__Clostridia; o__Clostridiales; f__Lachnospiraceae; g__PAC001516; s__PAC001725	0.32	-0.49485	0.156706
																			zOTU_1088	-1.83879	0.0858272	0.434028	1	10.7778	17.875	k__Bacteria; p__Firmicutes; c__Clostridia; o__Clostridiales; f__Ruminococcaceae; g__Oscillibacter	0.602953	-0.219717	0.362482	none					zOTU_1832	-1.56143	0.137982	0.698751	1	0.3	7.375	k__Bacteria; p__Bacteroidetes; c__Bacteroidia; o__Bacteroidales; f__Muribaculaceae	0.040678	-1.39064	0.155678
																			zOTU_800	1.83869	0.0858414	0.434028	1	50.8889	32.875	k__Bacteria; p__Firmicutes; c__Clostridia; o__Clostridiales; f__Ruminococcaceae; g__Eubacterium8	1.54795	0.189757	0.362482	none					zOTU_3181	-1.55989	0.138344	0.699489	1	4	5.75	k__Bacteria; p__Bacteroidetes; c__Bacteroidia; o__Bacteroidales; f__Muribaculaceae	0.695652	-0.157608	0.155219
																			zOTU_957	-1.83732	0.0860543	0.434427	1	11.2222	28	k__Bacteria; p__Firmicutes; c__Clostridia; o__Clostridiales; f__Lachnospiraceae; g__PAC001524; s__PAC001524	0.400794	-0.397079	0.362083	none					zOTU_834	-1.55797	0.138799	0.700539	1	14.6	30.125	k__Bacteria; p__Firmicutes; c__Clostridia; o__Clostridiales; f__Ruminococcaceae; g__Ruthenibacterium; s__PAC001737	0.484647	-0.314574	0.154568
																			zOTU_3117	-1.83437	0.0865116	0.436056	1	0.001	1.25	#N/A	0.0008	-3.09691	0.360458	none					zOTU_265	1.5569	0.139053	0.700539	1	136.8	53.125	k__Bacteria; p__Firmicutes; c__Clostridia; o__Clostridiales; f__Ruminococcaceae; g__PAC000661	2.57506	0.410787	0.154568
																			zOTU_142	1.83339	0.0866642	0.436147	1	982.778	654.25	k__Bacteria; p__Firmicutes; c__Clostridia; o__Clostridiales; f__Lachnospiraceae	1.50214	0.176712	0.360367	none					zOTU_70	1.55627	0.1392	0.700539	1	624.1	400.875	k__Bacteria; p__Bacteroidetes; c__Bacteroidia; o__Bacteroidales; f__Muribaculaceae	1.55684	0.192245	0.154568
																			zOTU_1685	-1.82847	0.087432	0.439027	1	2.44444	6.625	k__Bacteria; p__Firmicutes; c__Clostridia; o__Clostridiales; f__Ruminococcaceae	0.368973	-0.433006	0.357509	none					zOTU_940	1.55253	0.14009	0.703926	1	11.1	0.5	k__Bacteria; p__Firmicutes; c__Clostridia; o__Clostridiales; f__Ruminococcaceae; g__Eubacterium8; s__PAC002357	22.2	1.34635	0.152473
																			zOTU_60	1.82799	0.0875073	0.439027	1	791.333	443.625	k__Bacteria; p__Bacteroidetes; c__Bacteroidia; o__Bacteroidales; f__Muribaculaceae	1.78379	0.251343	0.357509	none					zOTU_2181	1.54984	0.140732	0.704963	1	1.7	0.375	k__Bacteria; p__Bacteroidetes; c__Bacteroidia; o__Bacteroidales; f__Muribaculaceae; g__PAC001127; s__PAC001482	4.53333	0.656418	0.151834
																			zOTU_2424	-1.82368	0.0881878	0.439718	1	0.222222	1	k__Bacteria; p__Firmicutes; c__Clostridia; o__Clostridiales; f__Ruminococcaceae; g__PAC000661	0.222222	-0.653213	0.356826	none					zOTU_780	1.5505	0.140574	0.704963	1	39.7	17	k__Bacteria; p__Tenericutes; c__Mollicutes; o__Acholeplasmatales; f__Acholeplasmataceae; g__Acholeplasma2	2.33529	0.368342	0.151834
																			zOTU_2376	-1.82368	0.0881878	0.439718	1	0.333333	1.5	k__Bacteria; p__Firmicutes; c__Clostridia; o__Clostridiales; f__Christensenellaceae; g__JX095379; s__JX095379	0.222222	-0.653213	0.356826	none					zOTU_1927	-1.54486	0.141927	0.705082	1	1.6	3	k__Bacteria; p__Firmicutes; c__Clostridia; o__Clostridiales; f__Ruminococcaceae; g__PAC000748	0.533333	-0.273001	0.15176
																			zOTU_1352	-1.82588	0.0878394	0.439718	1	7	16.75	k__Bacteria; p__Firmicutes; c__Clostridia; o__Clostridiales; f__Ruminococcaceae; g__Pseudoflavonifractor	0.41791	-0.378917	0.356826	none					zOTU_1793	-1.54479	0.141945	0.705082	1	2.4	5.125	k__Bacteria; p__Firmicutes; c__Clostridia; o__Clostridiales; f__Ruminococcaceae; g__GQ451199	0.468293	-0.329483	0.15176
																			zOTU_190	-1.82494	0.0879882	0.439718	1	174	309.125	k__Bacteria; p__Firmicutes; c__Erysipelotrichi; o__Erysipelotrichales; f__Erysipelotrichaceae; g__ASTB	0.562879	-0.249585	0.356826	none					zOTU_896	-1.54464	0.141981	0.705082	1	12.1	28	k__Bacteria; p__Firmicutes; c__Clostridia; o__Clostridiales; f__Christensenellaceae; g__PAC001219	0.432143	-0.364373	0.15176
																			zOTU_2687	-1.82236	0.0883955	0.440076	1	6.33333	15.375	k__Bacteria; p__Bacteroidetes; c__Bacteroidia; o__Bacteroidales; f__Muribaculaceae; g__PAC001068; s__EF096118	0.411924	-0.385183	0.356472	none					zOTU_939	-1.54431	0.142061	0.705082	1	21.9	98.625	k__Bacteria; p__Proteobacteria; c__Alphaproteobacteria; o__Rhodospirillales; f__Rhodospirillaceae; g__LARJ; s__PAC000185	0.222053	-0.653543	0.15176
																			zOTU_2856	-1.81861	0.0889921	0.442046	1	0.111111	1.875	k__Bacteria; p__Firmicutes; c__Clostridia; o__Clostridiales; f__Lachnospiraceae; g__KE159600; s__PAC001232	0.0592593	-1.22724	0.354533	none					zOTU_85	-1.54551	0.141771	0.705082	1	414	626.75	k__Bacteria; p__Bacteroidetes; c__Bacteroidia; o__Bacteroidales; f__Muribaculaceae; g__PAC001112; s__PAC001112	0.66055	-0.180094	0.15176
																			zOTU_1219	1.81778	0.089124	0.442046	1	2.77778	0.75	k__Bacteria; p__Firmicutes; c__Clostridia; o__Clostridiales; f__Ruminococcaceae; g__Pseudoflavonifractor; s__EU871413	3.7037	0.568636	0.354533	none					zOTU_73	-1.54785	0.14121	0.705082	1	456.6	689.125	k__Bacteria; p__Bacteroidetes; c__Bacteroidia; o__Bacteroidales; f__Muribaculaceae; g__PAC001112; s__PAC001112	0.662579	-0.178762	0.15176
																			zOTU_1888	-1.8173	0.0892002	0.442046	1	4.55556	8	k__Bacteria; p__Firmicutes; c__Clostridia; o__Clostridiales; f__Ruminococcaceae	0.569444	-0.244549	0.354533	none					zOTU_1140	1.53889	0.143372	0.705715	1	1.2	0.25	k__Bacteria; p__Bacteroidetes; c__Bacteroidia; o__Bacteroidales; f__Muribaculaceae; g__HM124077; s__HM124077	4.8	0.681241	0.151371
																			zOTU_43	1.81633	0.0893554	0.442139	1	1010	572.5	k__Bacteria; p__Bacteroidetes; c__Bacteroidia; o__Bacteroidales; f__Muribaculaceae	1.76419	0.246546	0.354441	none					zOTU_2304	1.5386	0.143443	0.705715	1	2.1	0.5	#N/A	4.2	0.623249	0.151371
																			zOTU_2470	-1.81303	0.0898852	0.444082	1	0.222222	1.5	k__Bacteria; p__Firmicutes; c__Clostridia; o__Clostridiales; f__Ruminococcaceae; g__Anaerotruncus; s__Anaerotruncus colihominis	0.148148	-0.829304	0.352536	none					zOTU_2344	-1.54113	0.142829	0.705715	1	1.1	3.25	k__Bacteria; p__Firmicutes; c__Clostridia; o__Clostridiales; f__Christensenellaceae; g__PAC001301; s__AB606280	0.338462	-0.470491	0.151371
																			zOTU_1306	-1.81213	0.0900303	0.444122	1	2.33333	5.5	k__Bacteria; p__Firmicutes; c__Clostridia; o__Clostridiales; f__Lachnospiraceae; g__PAC001572; s__PAC001572	0.424242	-0.372386	0.352498	none					zOTU_2375	-1.54159	0.142717	0.705715	1	1.1	3.625	k__Bacteria; p__Tenericutes; c__Mollicutes; o__PAC001057; f__PAC000197; g__PAC000197; s__PAC001787	0.303448	-0.517915	0.151371
																			zOTU_2969	-1.80497	0.0911894	0.445181	1	0.001	2	k__Bacteria; p__Tenericutes; c__Mollicutes; o__PAC001057; f__PAC001057; g__PAC001108	0.0005	-3.30103	0.351463	none					zOTU_2010	1.53745	0.143722	0.705715	1	10.4	5.25	k__Bacteria; p__Firmicutes; c__Clostridia; o__Clostridiales; f__Lachnospiraceae	1.98095	0.296874	0.151371
																			zOTU_1679	-1.80758	0.0907651	0.445181	1	0.333333	7.125	k__Bacteria; p__Firmicutes; c__Clostridia; o__Clostridiales; f__Lachnospiraceae	0.0467836	-1.32991	0.351463	none					zOTU_562	-1.5366	0.14393	0.705715	1	15.2	134	k__Bacteria; p__Firmicutes; c__Clostridia; o__Clostridiales; f__Lachnospiraceae; g__KE159600; s__EU509591	0.113433	-0.945261	0.151371
																			zOTU_2212	1.80318	0.0914812	0.445181	1	3.11111	0.625	k__Bacteria; p__Actinobacteria; c__Coriobacteriia; o__Coriobacteriales; f__Coriobacteriaceae; g__PAC001266; s__PAC002419	4.97778	0.697036	0.351463	none					zOTU_399	-1.53765	0.143673	0.705715	1	99.8	227	k__Bacteria; p__Firmicutes; c__Clostridia; o__Clostridiales; f__Lachnospiraceae; g__KE159600; s__EF098562	0.439648	-0.356895	0.151371
																			zOTU_2136	1.80374	0.0913904	0.445181	1	3.88889	0.75	k__Bacteria; p__Actinobacteria; c__Coriobacteriia; o__Coriobacteriales; f__Coriobacteriaceae; g__PAC001266; s__PAC002419	5.18519	0.714764	0.351463	none					zOTU_60	1.53686	0.143866	0.705715	1	677.7	443.625	k__Bacteria; p__Bacteroidetes; c__Bacteroidia; o__Bacteroidales; f__Muribaculaceae	1.52764	0.184021	0.151371
																			zOTU_1031	1.8081	0.0906808	0.445181	1	7.33333	4.5	k__Bacteria; p__Firmicutes; c__Clostridia; o__Clostridiales; f__Lachnospiraceae	1.62963	0.212089	0.351463	none					zOTU_1073	-1.53167	0.145135	0.706282	1	0.2	0.625	k__Bacteria; p__Firmicutes; c__Clostridia; o__Clostridiales; f__Ruminococcaceae; g__Oscillibacter; s__FJ881211	0.32	-0.49485	0.151022
																			zOTU_1097	1.80914	0.090512	0.445181	1	32.6667	11.875	k__Bacteria; p__Firmicutes; c__Clostridia; o__Clostridiales; f__Ruminococcaceae; g__Pseudoflavonifractor; s__EU871413	2.75088	0.439471	0.351463	none					zOTU_2934	-1.53167	0.145135	0.706282	1	0.2	0.625	k__Bacteria; p__Bacteroidetes; c__Bacteroidia; o__Bacteroidales; f__Rikenellaceae; g__Alistipes	0.32	-0.49485	0.151022
																			zOTU_630	1.80478	0.0912209	0.445181	1	49.5556	31.25	k__Bacteria; p__Bacteroidetes; c__Bacteroidia; o__Bacteroidales; f__Bacteroidaceae; g__Bacteroides; s__Bacteroides caecimuris	1.58578	0.200242	0.351463	none					zOTU_2364	-1.53281	0.144855	0.706282	1	0.1	1.75	k__Bacteria; p__Firmicutes; c__Clostridia; o__Clostridiales; f__Ruminococcaceae; g__PAC001651; s__PAC001651	0.0571429	-1.24304	0.151022
																			zOTU_527	1.80424	0.0913088	0.445181	1	82.5556	59.875	k__Bacteria; p__Bacteroidetes; c__Bacteroidia; o__Bacteroidales; f__Muribaculaceae; g__PAC001765; s__PAC001765	1.3788	0.139501	0.351463	none					zOTU_1438	-1.53252	0.144927	0.706282	1	1.7	3.5	k__Bacteria; p__Firmicutes; c__Clostridia; o__Clostridiales; f__Ruminococcaceae; g__Sporobacter; s__PAC002398	0.485714	-0.313619	0.151022
																			zOTU_321	-1.80701	0.0908571	0.445181	1	135.333	236	k__Bacteria; p__Firmicutes; c__Clostridia; o__Clostridiales; f__Ruminococcaceae; g__Oscillibacter	0.573446	-0.241507	0.351463	none					zOTU_1108	-1.53169	0.14513	0.706282	1	19.1	28	k__Bacteria; p__Firmicutes; c__Clostridia; o__Clostridiales; f__Lachnospiraceae	0.682143	-0.166125	0.151022
																			zOTU_352	-1.79777	0.0923688	0.448816	1	4	8.75	k__Bacteria; p__Firmicutes; c__Erysipelotrichi; o__Erysipelotrichales; f__Erysipelotrichaceae; g__ASTB	0.457143	-0.339948	0.347932	none					zOTU_2712	-1.5305	0.145424	0.706625	1	0.4	2.25	k__Bacteria; p__Tenericutes; c__Mollicutes; o__PAC001057; f__PAC001057; g__PAC001108	0.177778	-0.750123	0.150811
																			zOTU_889	-1.7961	0.0926436	0.448816	1	9.77778	20.125	k__Bacteria; p__Firmicutes; c__Clostridia; o__Clostridiales; f__Ruminococcaceae; g__PAC001402; s__PAC001546	0.485852	-0.313496	0.347932	none					zOTU_2390	-1.52703	0.146278	0.708254	1	0.9	2	k__Bacteria; p__Firmicutes; c__Clostridia; o__Clostridiales; f__Ruminococcaceae; g__Paludicola; s__PAC001506	0.45	-0.346787	0.149811
																			zOTU_544	-1.79665	0.0925542	0.448816	1	22.8889	51.5	k__Bacteria; p__Firmicutes; c__Clostridia; o__Clostridiales; f__Lachnospiraceae; g__PAC001572; s__PAC001572	0.444444	-0.352183	0.347932	none					zOTU_3002	1.52648	0.146415	0.708254	1	12.1	6.25	k__Bacteria; p__Firmicutes; c__Clostridia; o__Clostridiales; f__Ruminococcaceae	1.936	0.286905	0.149811
																			zOTU_2492	1.79195	0.0933328	0.449078	1	0.777778	0.125	k__Bacteria; p__Firmicutes; c__Clostridia; o__Clostridiales; f__Ruminococcaceae; g__PAC001144; s__PAC001620	6.22222	0.793946	0.347678	none					zOTU_850	1.52731	0.14621	0.708254	1	112.7	21.5	k__Bacteria; p__Proteobacteria; c__Deltaproteobacteria; o__Desulfovibrionales; f__Desulfovibrionaceae; g__Bilophila; s__PAC002477	5.24186	0.719485	0.149811
																			zOTU_1328	-1.79386	0.0930146	0.449078	1	6.33333	13.875	k__Bacteria; p__Firmicutes; c__Clostridia; o__Clostridiales; f__Ruminococcaceae; g__Paludicola; s__PAC001507	0.456456	-0.340601	0.347678	none					zOTU_1905	-1.52381	0.147076	0.708283	1	0.1	0.5	k__Bacteria; p__Actinobacteria; c__Coriobacteriia; o__Coriobacteriales; f__Coriobacteriaceae; g__Enterorhabdus; s__PAC001730	0.2	-0.69897	0.149793
																			zOTU_613	-1.79385	0.0930158	0.449078	1	18.1111	41.375	k__Bacteria; p__Firmicutes; c__Clostridia; o__Clostridiales; f__Lachnospiraceae; g__PAC001572; s__PAC001572	0.437731	-0.358793	0.347678	none					zOTU_3110	-1.52381	0.147076	0.708283	1	0.1	0.5	k__Bacteria; p__Firmicutes; c__Clostridia; o__Clostridiales; f__Christensenellaceae; g__PAC001360	0.2	-0.69897	0.149793
																			zOTU_3245	-1.7916	0.0933906	0.449078	1	43	64.875	k__Bacteria; p__Bacteroidetes; c__Bacteroidia; o__Bacteroidales; f__Muribaculaceae	0.662813	-0.178609	0.347678	none					zOTU_2429	1.52489	0.146809	0.708283	1	1.7	0.75	k__Bacteria; p__Tenericutes; c__Mollicutes; o__PAC001057; f__PAC000197; g__PAC000197; s__PAC000197	2.26667	0.355388	0.149793
																			zOTU_79	1.79206	0.0933141	0.449078	1	660.111	387.375	k__Bacteria; p__Firmicutes; c__Clostridia; o__Clostridiales; f__Lachnospiraceae	1.70406	0.231485	0.347678	none					zOTU_1991	1.51856	0.148385	0.708318	1	1.6	0.375	k__Bacteria; p__Firmicutes; c__Clostridia; o__Clostridiales; f__Ruminococcaceae; g__PAC000672; s__HM123911	4.26667	0.630089	0.149772
																			zOTU_2164	-1.78813	0.0939696	0.451193	1	1.22222	6	k__Bacteria; p__Firmicutes; c__Clostridia; o__Clostridiales; f__Lachnospiraceae; g__Acetatifactor	0.203704	-0.691001	0.345637	none					zOTU_795	1.51852	0.148395	0.708318	1	3.3	1.25	k__Bacteria; p__Firmicutes; c__Clostridia; o__Clostridiales; f__Lachnospiraceae	2.64	0.421604	0.149772
																			zOTU_847	-1.78581	0.0943572	0.451717	1	6.77778	21.875	k__Bacteria; p__Firmicutes; c__Clostridia; o__Clostridiales; f__Clostridiaceae; g__Arthromitus; s__AP012202	0.309841	-0.508861	0.345134	none					zOTU_2665	-1.52214	0.147492	0.708318	1	0.9	2.375	k__Bacteria; p__Firmicutes; c__Clostridia; o__Clostridiales; f__Ruminococcaceae; g__Harryflintia; s__PAC002011	0.378947	-0.421421	0.149772
																			zOTU_1989	1.78581	0.0943574	0.451717	1	18.6667	11.875	k__Bacteria; p__Bacteroidetes; c__Bacteroidia; o__Bacteroidales; f__Muribaculaceae	1.57193	0.196433	0.345134	none					zOTU_1357	1.52015	0.147986	0.708318	1	11.1	2.875	k__Bacteria; p__Firmicutes; c__Clostridia; o__Clostridiales; f__Ruminococcaceae; g__Agathobaculum; s__AB606336	3.86087	0.586685	0.149772
																			zOTU_1975	-1.77518	0.0961571	0.454956	1	0.001	0.625	k__Bacteria; p__Firmicutes; c__Clostridia; o__Clostridiales; f__Lachnospiraceae	0.0016	-2.79588	0.34203	none					zOTU_2924	-1.51907	0.148258	0.708318	1	0.001	3.25	k__Bacteria; p__Bacteroidetes; c__Bacteroidia; o__Bacteroidales; f__Muribaculaceae; g__PAC001068; s__PAC001751	0.000307692	-3.51188	0.149772
																			zOTU_2809	1.77518	0.0961571	0.454956	1	0.555556	0.001	k__Bacteria; p__Firmicutes; c__Bacilli; o__Lactobacillales; f__Enterococcaceae; g__Enterococcus; s__Enterococcus faecalis	555.556	2.74473	0.34203	none					zOTU_76	1.52035	0.147938	0.708318	1	535.3	183.75	k__Bacteria; p__Bacteroidetes; c__Bacteroidia; o__Bacteroidales; f__Rikenellaceae; g__Alistipes	2.9132	0.46437	0.149772
																			zOTU_3078	1.77518	0.0961571	0.454956	1	0.555556	0.001	k__Bacteria; p__Actinobacteria; c__Coriobacteriia; o__Coriobacteriales; f__Coriobacteriaceae	555.556	2.74473	0.34203	none					zOTU_259	1.51542	0.149172	0.708501	1	24.8	8	k__Bacteria; p__Firmicutes; c__Clostridia; o__Clostridiales; f__Lachnospiraceae	3.1	0.491362	0.14966
																			zOTU_2655	1.77518	0.0961571	0.454956	1	1	0.375	k__Bacteria; p__Firmicutes; c__Clostridia; o__Clostridiales; f__Ruminococcaceae; g__Paludicola; s__PAC000694	2.66667	0.425969	0.34203	none					zOTU_1483	-1.51636	0.148935	0.708501	1	7.3	13.875	k__Bacteria; p__Firmicutes; c__Clostridia; o__Clostridiales; f__Ruminococcaceae; g__PAC000661	0.526126	-0.27891	0.14966
																			zOTU_2617	1.77518	0.0961571	0.454956	1	1.11111	0.001	k__Bacteria; p__Actinobacteria; c__Coriobacteriia; o__Coriobacteriales; f__Coriobacteriaceae; g__FCNB; s__PAC002389	1111.11	3.04576	0.34203	none					zOTU_3050	1.51488	0.149308	0.708501	1	27.9	15.75	k__Bacteria; p__Firmicutes; c__Clostridia; o__Clostridiales; f__Lachnospiraceae	1.77143	0.248324	0.14966
																			zOTU_1474	1.77518	0.0961571	0.454956	1	1.22222	0.25	k__Bacteria; p__Firmicutes; c__Clostridia; o__Clostridiales; f__Ruminococcaceae; g__Sporobacter; s__EU472365	4.88889	0.68921	0.34203	none					zOTU_1325	-1.51573	0.149094	0.708501	1	28.9	50.625	k__Bacteria; p__Bacteroidetes; c__Bacteroidia; o__Bacteroidales; f__Muribaculaceae	0.570864	-0.243467	0.14966
																			zOTU_180	1.77748	0.0957655	0.454956	1	79.3333	51.625	k__Bacteria; p__Firmicutes; c__Bacilli; o__Lactobacillales; f__Lactobacillaceae; g__Lactobacillus; s__Lactobacillus vaginalis	1.53672	0.186596	0.34203	none					zOTU_532	1.49611	0.154089	0.708607	1	0.8	0.125	k__Bacteria; p__Firmicutes; c__Clostridia; o__Clostridiales; f__Lachnospiraceae	6.4	0.80618	0.149594
																			zOTU_164	1.78065	0.0952278	0.454956	1	831.778	553.375	k__Bacteria; p__Firmicutes; c__Clostridia; o__Clostridiales; f__Lachnospiraceae	1.5031	0.176988	0.34203	none					zOTU_2554	1.49442	0.154526	0.708607	1	1.6	0.125	k__Bacteria; p__Firmicutes; c__Clostridia; o__Clostridiales; f__Christensenellaceae; g__PAC001360	12.8	1.10721	0.149594
																			zOTU_2077	1.77365	0.0964188	0.455229	1	6.55556	0.125	k__Bacteria; p__Bacteroidetes; c__Bacteroidia; o__Bacteroidales; f__Bacteroidaceae; g__Bacteroides; s__Bacteroides caccae	52.4444	1.7197	0.34177	none					zOTU_2784	1.51186	0.150069	0.708607	1	1	0.25	k__Bacteria; p__Firmicutes; c__Clostridia; o__Clostridiales	4	0.60206	0.149594
																			zOTU_187	1.7732	0.0964956	0.455229	1	333.889	228.125	k__Bacteria; p__Bacteroidetes; c__Bacteroidia; o__Bacteroidales; f__Rikenellaceae; g__Alistipes; s__PAC001061	1.46362	0.165429	0.34177	none					zOTU_1762	-1.49071	0.155488	0.708607	1	0.001	0.5	k__Bacteria; p__Actinobacteria; c__Actinobacteria; o__Bifidobacteriales; f__Bifidobacteriaceae; g__Bifidobacterium; s__Bifidobacterium animalis	0.002	-2.69897	0.149594
																			zOTU_509	-1.7716	0.0967705	0.455862	1	41.7778	61.625	k__Bacteria; p__Firmicutes; c__Clostridia; o__Clostridiales; f__Lachnospiraceae	0.677936	-0.168812	0.341167	none					zOTU_3128	-1.49071	0.155488	0.708607	1	0.001	0.5	k__Bacteria; p__Firmicutes; c__Clostridia; o__Clostridiales; f__Ruminococcaceae; g__PAC000683	0.002	-2.69897	0.149594
																			zOTU_2165	-1.77041	0.0969735	0.456155	1	0.888889	2.375	k__Bacteria; p__Tenericutes; c__Mollicutes; o__PAC001057; f__PAC000197; g__PAC000197	0.374269	-0.426816	0.340887	none					zOTU_3130	-1.49071	0.155488	0.708607	1	0.001	0.5	k__Bacteria; p__Firmicutes; c__Clostridia; o__Clostridiales; f__Lachnospiraceae; g__Anaerotignum	0.002	-2.69897	0.149594
																			zOTU_2051	-1.76441	0.0980108	0.460366	1	2.77778	5.125	k__Bacteria; p__Firmicutes; c__Clostridia; o__Clostridiales; f__Ruminococcaceae; g__Oscillibacter; s__AB626948	0.542005	-0.265996	0.336896	none					zOTU_2211	1.49428	0.154563	0.708607	1	4.4	0.5	k__Bacteria; p__Firmicutes; c__Clostridia; o__Clostridiales; f__Lachnospiraceae	8.8	0.944483	0.149594
																			zOTU_2218	1.76279	0.0982928	0.460567	1	1	0.25	k__Bacteria; p__Firmicutes; c__Clostridia; o__Clostridiales; f__Ruminococcaceae; g__PAC000672; s__HM123911	4	0.60206	0.336707	none					zOTU_522	1.49822	0.153545	0.708607	1	2	0.75	k__Bacteria; p__Firmicutes; c__Clostridia; o__Clostridiales; f__Lachnospiraceae	2.66667	0.425969	0.149594
																			zOTU_2996	1.76253	0.0983378	0.460567	1	38.8889	25.375	k__Bacteria; p__Firmicutes; c__Clostridia; o__Clostridiales; f__Lachnospiraceae	1.53257	0.185419	0.336707	none					zOTU_1939	1.50804	0.151034	0.708607	1	9.3	1	k__Bacteria; p__Firmicutes; c__Clostridia; o__Clostridiales; f__Lachnospiraceae	9.3	0.968483	0.149594
																			zOTU_2764	-1.75817	0.0990993	0.461921	1	0.111111	0.75	k__Bacteria; p__Tenericutes; c__Mollicutes; o__PAC001057; f__PAC001057; g__PAC001108; s__PAC001193	0.148148	-0.829304	0.335432	none					zOTU_2761	1.5016	0.152678	0.708607	1	3	1.125	k__Bacteria; p__Firmicutes; c__Clostridia; o__Clostridiales; f__Lachnospiraceae	2.66667	0.425969	0.149594
																			zOTU_3227	-1.75817	0.0990993	0.461921	1	0.111111	0.75	k__Bacteria; p__Bacteroidetes; c__Bacteroidia; o__Bacteroidales; f__Muribaculaceae; g__PAC000186; s__PAC001064	0.148148	-0.829304	0.335432	none					zOTU_1717	1.48504	0.156968	0.708607	1	3.1	1.125	k__Bacteria; p__Firmicutes; c__Clostridia; o__Clostridiales; f__Ruminococcaceae; g__PAC000661	2.75556	0.440209	0.149594
																			zOTU_2412	-1.75761	0.0991969	0.461921	1	0.777778	3	k__Bacteria; p__Firmicutes; c__Clostridia; o__Clostridiales; f__Lachnospiraceae; g__Acetatifactor	0.259259	-0.586266	0.335432	none					zOTU_2269	1.50682	0.151345	0.708607	1	4.4	2	k__Bacteria; p__Actinobacteria; c__Coriobacteriia; o__Coriobacteriales; f__Coriobacteriaceae; g__PAC001266	2.2	0.342423	0.149594
																			zOTU_2978	1.75817	0.0990993	0.461921	1	0.888889	0.25	k__Bacteria; p__Firmicutes; c__Clostridia; o__Clostridiales; f__Christensenellaceae; g__Christensenella	3.55556	0.550907	0.335432	none					zOTU_1132	1.49283	0.154938	0.708607	1	5	2.375	k__Bacteria; p__Bacteroidetes; c__Bacteroidia; o__Bacteroidales; f__Bacteroidaceae; g__Bacteroides	2.10526	0.323306	0.149594
																			zOTU_293	-1.75628	0.0994306	0.462345	1	151.889	259.5	k__Bacteria; p__Firmicutes; c__Clostridia; o__Clostridiales; f__Ruminococcaceae; g__Oscillibacter	0.585314	-0.232611	0.335034	none					zOTU_1877	1.48591	0.15674	0.708607	1	6.9	2.875	k__Bacteria; p__Firmicutes; c__Clostridia; o__Clostridiales; f__Lachnospiraceae; g__PAC001738; s__PAC001738	2.4	0.380211	0.149594
																			zOTU_1418	-1.75532	0.0996003	0.462471	1	6.55556	16.375	k__Bacteria; p__Firmicutes; c__Clostridia; o__Clostridiales; f__Ruminococcaceae; g__Pseudoflavonifractor	0.400339	-0.397572	0.334916	none					zOTU_1477	1.51065	0.150373	0.708607	1	12.1	6.25	k__Bacteria; p__Firmicutes; c__Clostridia; o__Clostridiales; f__Ruminococcaceae	1.936	0.286905	0.149594
																			zOTU_1392	-1.75435	0.0997701	0.462597	1	7.55556	15.375	k__Bacteria; p__Firmicutes; c__Clostridia; o__Clostridiales; f__Ruminococcaceae; g__Pseudoflavonifractor	0.491418	-0.308549	0.334798	none					zOTU_1274	1.48499	0.156982	0.708607	1	18.6	6.625	k__Bacteria; p__Firmicutes; c__Clostridia; o__Clostridiales; f__Lachnospiraceae	2.80755	0.448327	0.149594
																			zOTU_2129	-1.75249	0.100098	0.463345	1	2.22222	4.25	k__Bacteria; p__Firmicutes; c__Clostridia; o__Clostridiales; f__Lachnospiraceae	0.522876	-0.281601	0.334095	none					zOTU_477	1.50534	0.151723	0.708607	1	21	8.375	k__Bacteria; p__Firmicutes; c__Clostridia; o__Clostridiales; f__Lachnospiraceae	2.50746	0.399234	0.149594
																			zOTU_592	-1.75182	0.100217	0.463345	1	11	51.375	k__Bacteria; p__Firmicutes; c__Clostridia; o__Clostridiales; f__Lachnospiraceae; g__PAC002039; s__PAC002039	0.214112	-0.669359	0.334095	none					zOTU_1277	-1.48708	0.156434	0.708607	1	4.9	9.75	k__Bacteria; p__Firmicutes; c__Clostridia; o__Clostridiales; f__Ruminococcaceae; g__Pseudoflavonifractor	0.502564	-0.298809	0.149594
																			zOTU_436	1.74774	0.100942	0.46603	1	174.778	94.25	k__Bacteria; p__Firmicutes; c__Clostridia; o__Clostridiales; f__Lachnospiraceae	1.85441	0.268205	0.331586	none					zOTU_1282	1.48759	0.156301	0.708607	1	23.5	10	k__Bacteria; p__Bacteroidetes; c__Bacteroidia; o__Bacteroidales; f__Muribaculaceae	2.35	0.371068	0.149594
																			zOTU_2260	1.74667	0.101133	0.466249	1	3.11111	1.375	k__Bacteria; p__Firmicutes; c__Clostridia; o__Clostridiales; f__Lachnospiraceae	2.26263	0.354613	0.331382	none					zOTU_453	1.50941	0.150687	0.708607	1	99.9	11	k__Bacteria; p__Firmicutes; c__Clostridia; o__Clostridiales; f__Lachnospiraceae	9.08182	0.958173	0.149594
																			zOTU_722	-1.74258	0.101864	0.468286	1	8.11111	12.25	k__Bacteria; p__Firmicutes; c__Clostridia; o__Clostridiales; f__Lachnospiraceae	0.662132	-0.179056	0.329489	none					zOTU_718	1.50027	0.153019	0.708607	1	27.6	13.625	k__Bacteria; p__Firmicutes; c__Clostridia; o__Clostridiales; f__Lachnospiraceae; g__PAC001524; s__PAC001524	2.02569	0.306573	0.149594
																			zOTU_775	1.74299	0.101791	0.468286	1	63.6667	32.375	k__Bacteria; p__Firmicutes; c__Clostridia; o__Clostridiales; f__Ruminococcaceae; g__Ruthenibacterium; s__PAC001737	1.96654	0.293702	0.329489	none					zOTU_3150	-1.50646	0.151436	0.708607	1	6.7	16	#N/A	0.41875	-0.378045	0.149594
																			zOTU_1370	-1.73989	0.102349	0.469186	1	10	24.25	k__Bacteria; p__Firmicutes; c__Clostridia; o__Clostridiales; f__Ruminococcaceae; g__Oscillibacter; s__EF406869	0.412371	-0.384712	0.328655	none					zOTU_710	1.51287	0.149814	0.708607	1	49.1	18.125	k__Bacteria; p__Bacteroidetes; c__Bacteroidia; o__Bacteroidales; f__AC160630; g__PAC002482; s__EF603735	2.70897	0.432803	0.149594
																			zOTU_916	1.74067	0.102208	0.469186	1	30.7778	16.375	k__Bacteria; p__Firmicutes; c__Clostridia; o__Clostridiales; f__Ruminococcaceae; g__Pseudoflavonifractor	1.87956	0.274056	0.328655	none					zOTU_984	-1.49076	0.155474	0.708607	1	11.4	25.25	k__Bacteria; p__Firmicutes; c__Clostridia; o__Clostridiales; f__Christensenellaceae; g__PAC001219	0.451485	-0.345357	0.149594
																			zOTU_1922	-1.73862	0.102579	0.469574	1	1.22222	2.75	k__Bacteria; p__Firmicutes; c__Clostridia; o__Clostridiales; f__Lachnospiraceae	0.444444	-0.352183	0.328296	none					zOTU_951	-1.50035	0.152997	0.708607	1	12.6	26.875	k__Bacteria; p__Firmicutes; c__Clostridia; o__Clostridiales; f__Ruminococcaceae; g__Ruthenibacterium; s__PAC001737	0.468837	-0.328978	0.149594
																			zOTU_1623	-1.73695	0.10288	0.470289	1	2.88889	5.875	k__Bacteria; p__Firmicutes; c__Clostridia; o__Clostridiales; f__Ruminococcaceae	0.491726	-0.308277	0.327636	none					zOTU_1112	-1.48557	0.156828	0.708607	1	14.5	30.375	k__Bacteria; p__Firmicutes; c__Clostridia; o__Clostridiales; f__Lachnospiraceae	0.477366	-0.321148	0.149594
																			zOTU_891	-1.73425	0.10337	0.471863	1	3.66667	17.75	k__Bacteria; p__Firmicutes; c__Clostridia; o__Clostridiales; f__Lachnospiraceae; g__PAC002039; s__PAC002039	0.206573	-0.684927	0.326184	none					zOTU_775	-1.49928	0.153274	0.708607	1	17.4	32.375	k__Bacteria; p__Firmicutes; c__Clostridia; o__Clostridiales; f__Ruminococcaceae; g__Ruthenibacterium; s__PAC001737	0.537452	-0.269661	0.149594
																			zOTU_2247	-1.73329	0.103545	0.471998	1	0.444444	1.25	k__Bacteria; p__Firmicutes; c__Clostridia; o__Clostridiales; f__Ruminococcaceae	0.355556	-0.449093	0.32606	none					zOTU_480	1.49816	0.153562	0.708607	1	75.4	37.25	k__Bacteria; p__Firmicutes; c__Clostridia; o__Clostridiales; f__Lachnospiraceae	2.02416	0.306245	0.149594
																			zOTU_993	-1.73122	0.103923	0.47239	1	24.6667	42.25	k__Bacteria; p__Bacteroidetes; c__Bacteroidia; o__Bacteroidales; f__Muribaculaceae; g__PAC001067; s__PAC001067	0.583826	-0.233716	0.325699	none					zOTU_3237	1.49347	0.154772	0.708607	1	125.7	85	k__Bacteria; p__Bacteroidetes; c__Bacteroidia; o__Bacteroidales; f__Muribaculaceae	1.47882	0.169916	0.149594
																			zOTU_1373	1.73159	0.103856	0.47239	1	45.8889	21.5	k__Bacteria; p__Bacteroidetes; c__Bacteroidia; o__Bacteroidales; f__Muribaculaceae	2.13437	0.329269	0.325699	none					zOTU_611	-1.49495	0.154388	0.708607	1	15.8	121	k__Bacteria; p__Firmicutes; c__Clostridia; o__Clostridiales; f__Lachnospiraceae; g__KE159600; s__EU509591	0.130579	-0.884128	0.149594
																			zOTU_2276	-1.72567	0.104941	0.475019	1	1	2.5	k__Bacteria; p__Firmicutes; c__Clostridia; o__Clostridiales; f__Ruminococcaceae; g__Oscillibacter	0.4	-0.39794	0.323289	none					zOTU_589	-1.50209	0.152551	0.708607	1	17.6	122	k__Bacteria; p__Firmicutes; c__Clostridia; o__Clostridiales; f__Lachnospiraceae; g__KE159600; s__EU509591	0.144262	-0.840847	0.149594
																			zOTU_70	1.72692	0.104711	0.475019	1	697.222	400.875	k__Bacteria; p__Bacteroidetes; c__Bacteroidia; o__Bacteroidales; f__Muribaculaceae	1.73925	0.240362	0.323289	none					zOTU_120	1.48754	0.156313	0.708607	1	393	141.125	k__Bacteria; p__Bacteroidetes; c__Bacteroidia; o__Bacteroidales; f__Rikenellaceae; g__Alistipes	2.78477	0.444789	0.149594
																			zOTU_18	-1.72634	0.104818	0.475019	1	782.111	1215.12	k__Bacteria; p__Bacteroidetes; c__Bacteroidia; o__Bacteroidales; f__Muribaculaceae; g__PAC000186; s__PAC001064	0.643647	-0.191353	0.323289	none					zOTU_2953	-1.51378	0.149583	0.708607	1	111.2	144.875	k__Bacteria; p__Bacteroidetes; c__Bacteroidia; o__Bacteroidales; f__Muribaculaceae	0.767558	-0.114889	0.149594
																			zOTU_2756	1.72399	0.105251	0.475097	1	0.444444	0.001	k__Bacteria; p__Firmicutes; c__Bacilli; o__Lactobacillales; f__Enterococcaceae; g__Enterococcus; s__Enterococcus faecalis	444.444	2.64782	0.323217	none					zOTU_185	1.50662	0.151397	0.708607	1	298.8	177.75	k__Bacteria; p__Bacteroidetes; c__Bacteroidia; o__Bacteroidales; f__Muribaculaceae; g__Muribaculum; s__Muribaculum intestinale	1.68101	0.225571	0.149594
																			zOTU_1265	-1.72399	0.105251	0.475097	1	3.33333	6	k__Bacteria; p__Firmicutes; c__Clostridia; o__Clostridiales; f__Ruminococcaceae; g__Sporobacter; s__PAC001096	0.555556	-0.255273	0.323217	none					zOTU_43	1.48704	0.156445	0.708607	1	872.3	572.5	k__Bacteria; p__Bacteroidetes; c__Bacteroidia; o__Bacteroidales; f__Muribaculaceae	1.52367	0.18289	0.149594
																			zOTU_2544	-1.72296	0.105443	0.475298	1	0.777778	3.75	k__Bacteria; p__Firmicutes; c__Clostridia; o__Clostridiales; f__Lachnospiraceae	0.207407	-0.683176	0.323034	none					zOTU_2513	1.48313	0.157471	0.709192	1	5.3	0.001	k__Bacteria; p__Bacteroidetes; c__Bacteroidia; o__Bacteroidales; f__Muribaculaceae; g__PAC000198	5300	3.72428	0.149236
																			zOTU_2363	-1.72014	0.105964	0.476986	1	0.444444	3	k__Bacteria; p__Firmicutes; c__Clostridia; o__Clostridiales; f__Lachnospiraceae; g__Acetatifactor	0.148148	-0.829304	0.321494	none					zOTU_2046	-1.48222	0.157708	0.709192	1	0.6	2.125	k__Bacteria; p__Actinobacteria; c__Coriobacteriia; o__Coriobacteriales; f__Coriobacteriaceae	0.282353	-0.549208	0.149236
																			zOTU_194	1.71751	0.106454	0.478528	1	244.333	167.5	k__Bacteria; p__Bacteroidetes; c__Bacteroidia; o__Bacteroidales; f__Muribaculaceae	1.45871	0.163968	0.320093	none					zOTU_667	-1.48199	0.157768	0.709192	1	14.1	99.625	k__Bacteria; p__Firmicutes; c__Clostridia; o__Clostridiales; f__Lachnospiraceae; g__KE159600; s__EU509591	0.141531	-0.849149	0.149236
																			zOTU_1659	1.71423	0.107068	0.478631	1	5.33333	1.125	k__Bacteria; p__Firmicutes; c__Clostridia; o__Clostridiales; f__Ruminococcaceae; g__PAC000661	4.74074	0.675846	0.319999	none					zOTU_2613	1.48005	0.158281	0.710002	1	1.5	0.125	k__Bacteria; p__Firmicutes; c__Clostridia; o__Clostridiales; f__Lachnospiraceae; g__Acetatifactor	12	1.07918	0.148741
																			zOTU_1030	-1.71556	0.106819	0.478631	1	7.55556	16.25	k__Bacteria; p__Firmicutes; c__Clostridia; o__Clostridiales; f__Ruminococcaceae; g__Phocea; s__PAC002429	0.464957	-0.332587	0.319999	none					zOTU_675	1.47965	0.158387	0.710002	1	115.4	45.75	k__Bacteria; p__Firmicutes; c__Clostridia; o__Clostridiales; f__Lachnospiraceae; g__PAC001225; s__PAC001545	2.5224	0.401815	0.148741
																			zOTU_1278	-1.71453	0.107011	0.478631	1	9.55556	20.625	k__Bacteria; p__Firmicutes; c__Clostridia; o__Clostridiales; f__Ruminococcaceae; g__Pseudoflavonifractor	0.4633	-0.334138	0.319999	none					zOTU_3198	1.47797	0.15883	0.710185	1	5.7	3.375	k__Bacteria; p__Firmicutes; c__Clostridia; o__Clostridiales; f__Lachnospiraceae	1.68889	0.227601	0.148629
																			zOTU_91	1.71499	0.106925	0.478631	1	524.556	342.75	k__Bacteria; p__Bacteroidetes; c__Bacteroidia; o__Bacteroidales; f__Muribaculaceae; g__PAC000198; s__PAC001513	1.53043	0.184814	0.319999	none					zOTU_124	1.47784	0.158866	0.710185	1	715.3	353.625	k__Bacteria; p__Firmicutes; c__Clostridia; o__Clostridiales; f__Lachnospiraceae; g__LLKB; s__AB626939	2.02276	0.305945	0.148629
																			zOTU_1575	-1.71153	0.107576	0.478918	1	0.666667	7.875	k__Bacteria; p__Firmicutes; c__Clostridia; o__Clostridiales; f__Lachnospiraceae; g__Acetatifactor	0.0846561	-1.07234	0.319738	none					zOTU_781	1.47332	0.160066	0.714566	1	129.8	24.875	k__Bacteria; p__Proteobacteria; c__Deltaproteobacteria; o__Desulfovibrionales; f__Desulfovibrionaceae; g__Bilophila; s__PAC002477	5.21809	0.717512	0.145958
																			zOTU_2951	1.7122	0.10745	0.478918	1	22.6667	14.375	k__Bacteria; p__Firmicutes; c__Clostridia; o__Clostridiales; f__Lachnospiraceae	1.57681	0.19778	0.319738	none					zOTU_2489	1.46937	0.16112	0.718282	1	5.7	0.001	k__Bacteria; p__Bacteroidetes; c__Bacteroidia; o__Bacteroidales; f__Muribaculaceae; g__PAC000198; s__EU455014	5700	3.75587	0.143705
																			zOTU_1087	1.71177	0.10753	0.478918	1	28.8889	13.125	k__Bacteria; p__Firmicutes; c__Clostridia; o__Clostridiales; f__Ruminococcaceae; g__Pseudoflavonifractor	2.20106	0.342632	0.319738	none					zOTU_2675	1.46364	0.162661	0.721184	1	0.7	0.125	k__Bacteria; p__Firmicutes; c__Clostridia; o__Clostridiales; f__Lachnospiraceae; g__PAC001092; s__AB626932	5.6	0.748188	0.141954
																			zOTU_872	-1.71027	0.107812	0.479314	1	13.5556	53.5	k__Bacteria; p__Firmicutes; c__Clostridia; o__Clostridiales; f__Ruminococcaceae; g__Oscillibacter; s__DQ815552	0.253375	-0.596236	0.31938	none					zOTU_2815	1.46364	0.162661	0.721184	1	0.7	0.125	k__Bacteria; p__Firmicutes; c__Clostridia; o__Clostridiales; f__Dehalobacterium; g__PAC002390; s__PAC002390	5.6	0.748188	0.141954
																			zOTU_1013	-1.70783	0.108274	0.480709	1	16.6667	33.5	k__Bacteria; p__Firmicutes; c__Clostridia; o__Clostridiales; f__Lachnospiraceae	0.497512	-0.303196	0.318118	none					zOTU_2342	-1.46364	0.162661	0.721184	1	0.3	0.875	k__Bacteria; p__Firmicutes; c__Clostridia; o__Clostridiales; f__Ruminococcaceae; g__Pseudoflavonifractor	0.342857	-0.464887	0.141954
																			zOTU_1407	-1.70395	0.109011	0.481344	1	0.555556	3.875	k__Bacteria; p__Firmicutes; c__Clostridia; o__Clostridiales; f__Lachnospiraceae; g__PAC001092; s__PAC001742	0.143369	-0.843544	0.317545	none					zOTU_880	1.46543	0.16218	0.721184	1	101	24.125	k__Bacteria; p__Proteobacteria; c__Deltaproteobacteria; o__Desulfovibrionales; f__Desulfovibrionaceae; g__Bilophila; s__PAC002477	4.18653	0.621854	0.141954
																			zOTU_2143	1.7045	0.108907	0.481344	1	3	1.125	k__Bacteria; p__Firmicutes; c__Clostridia; o__Clostridiales; f__Lachnospiraceae; g__PAC001199	2.66667	0.425969	0.317545	none					zOTU_649	1.46169	0.163189	0.722536	1	60.6	24.375	k__Bacteria; p__Bacteroidetes; c__Bacteroidia; o__Bacteroidales; f__AC160630; g__PAC002482; s__EF603735	2.48615	0.395528	0.14114
																			zOTU_1001	-1.70564	0.10869	0.481344	1	5.77778	16.625	k__Bacteria; p__Firmicutes; c__Clostridia; o__Clostridiales; f__Clostridiaceae; g__Arthromitus; s__AP012202	0.347536	-0.459001	0.317545	none					zOTU_1842	-1.46074	0.163446	0.722686	1	1	20.75	k__Bacteria; p__Firmicutes; c__Clostridia; o__Clostridiales; f__Lachnospiraceae	0.0481928	-1.31702	0.14105
																			zOTU_331	1.70539	0.108738	0.481344	1	178.556	141.625	k__Bacteria; p__Bacteroidetes; c__Bacteroidia; o__Bacteroidales; f__Muribaculaceae; g__PAC001068; s__PAC001068	1.26076	0.100633	0.317545	none					zOTU_376	1.45888	0.163951	0.723932	1	68.1	28.625	k__Bacteria; p__Firmicutes; c__Clostridia; o__Clostridiales; f__Lachnospiraceae	2.37904	0.376402	0.140302
																			zOTU_1378	-1.70282	0.109227	0.4816	1	5.22222	11.375	k__Bacteria; p__Firmicutes; c__Clostridia; o__Clostridiales; f__Ruminococcaceae; g__Paludicola; s__PAC001507	0.459096	-0.338096	0.317314	none					zOTU_2642	1.45696	0.164474	0.725253	1	2	0.001	#N/A	2000	3.30103	0.139511
																			zOTU_339	1.70204	0.109375	0.4816	1	164	129.25	k__Bacteria; p__Bacteroidetes; c__Bacteroidia; o__Bacteroidales; f__Muribaculaceae; g__PAC001068; s__PAC001068	1.26886	0.103413	0.317314	none					zOTU_1895	1.45538	0.164905	0.725437	1	2.8	0.5	k__Bacteria; p__Firmicutes; c__Clostridia; o__Clostridiales; f__Ruminococcaceae; g__PAC000672; s__HM123911	5.6	0.748188	0.1394
																			zOTU_113	1.70131	0.109515	0.4816	1	437.667	287	k__Bacteria; p__Bacteroidetes; c__Bacteroidia; o__Bacteroidales; f__Muribaculaceae; g__PAC000198; s__PAC001513	1.52497	0.183262	0.317314	none					zOTU_915	1.45516	0.164964	0.725437	1	33.1	21.125	k__Bacteria; p__Firmicutes; c__Clostridia; o__Clostridiales; f__Ruminococcaceae; g__PAC001402; s__PAC001561	1.56686	0.195031	0.1394
																			zOTU_238	-1.69956	0.10985	0.482417	1	136.889	237.125	k__Bacteria; p__Firmicutes; c__Erysipelotrichi; o__Erysipelotrichales; f__Erysipelotrichaceae; g__ASTB	0.577286	-0.238609	0.316577	none					zOTU_1061	1.45187	0.165865	0.72608	1	9.9	0.75	k__Bacteria; p__Firmicutes; c__Clostridia; o__Clostridiales; f__Ruminococcaceae; g__Eubacterium8; s__PAC002357	13.2	1.12057	0.139015
																			zOTU_324	-1.69775	0.110198	0.482807	1	0.333333	1.5	k__Bacteria; p__Firmicutes; c__Clostridia; o__Clostridiales; f__Lachnospiraceae	0.222222	-0.653213	0.316226	none					zOTU_2322	1.45152	0.165961	0.72608	1	10.6	1.375	k__Bacteria; p__Firmicutes; c__Clostridia; o__Clostridiales; f__Lachnospiraceae	7.70909	0.887003	0.139015
																			zOTU_2331	-1.69625	0.110487	0.482807	1	0.888889	2.375	k__Bacteria; p__Firmicutes; c__Clostridia; o__Clostridiales; f__Lachnospiraceae	0.374269	-0.426816	0.316226	none					zOTU_1726	-1.45225	0.165761	0.72608	1	1.2	4.125	k__Bacteria; p__Firmicutes; c__Clostridia; o__Clostridiales; f__Ruminococcaceae; g__Eubacterium8; s__PAC001244	0.290909	-0.536243	0.139015
																			zOTU_2469	1.69369	0.110982	0.482807	1	1.77778	0.625	k__Bacteria; p__Firmicutes; c__Clostridia; o__Clostridiales; f__Ruminococcaceae; g__PAC002409; s__PAC002409	2.84444	0.453997	0.316226	none					zOTU_674	-1.45135	0.166006	0.72608	1	0.9	7.625	k__Bacteria; p__Bacteroidetes; c__Bacteroidia; o__Bacteroidales; f__Muribaculaceae; g__PAC001068; s__PAC001568	0.118033	-0.927997	0.139015
																			zOTU_2490	1.69558	0.110616	0.482807	1	2.11111	0.875	k__Bacteria; p__Firmicutes; c__Clostridia; o__Clostridiales; f__Ruminococcaceae; g__Sporobacter	2.4127	0.382503	0.316226	none					zOTU_2314	1.45015	0.166336	0.726545	1	5.7	1.75	k__Bacteria; p__Firmicutes; c__Clostridia; o__Clostridiales; f__Christensenellaceae; g__JX095379; s__JX095379	3.25714	0.512837	0.138737
																			zOTU_2355	1.6965	0.110439	0.482807	1	3.66667	0.125	k__Bacteria; p__Bacteroidetes; c__Bacteroidia; o__Bacteroidales; f__Muribaculaceae; g__PAC001512; s__PAC001512	29.3333	1.46736	0.316226	none					zOTU_1556	-1.44585	0.167523	0.729162	1	2	4.375	k__Bacteria; p__Cyanobacteria; c__Vampirovibrio; o__FR888536; f__FR888536; g__FR888536; s__EU622705	0.457143	-0.339948	0.137176
																			zOTU_1867	1.69376	0.110968	0.482807	1	4.22222	1.125	k__Bacteria; p__Firmicutes; c__Clostridia; o__Clostridiales; f__Lachnospiraceae; g__PAC001200; s__AF371556	3.75309	0.574389	0.316226	none					zOTU_851	1.44553	0.167611	0.729162	1	21.2	11.75	k__Bacteria; p__Firmicutes; c__Clostridia; o__Clostridiales; f__Lachnospiraceae; g__KE159628; s__KE159628	1.80426	0.256298	0.137176
																			zOTU_884	1.69485	0.110757	0.482807	1	17.1111	9.75	k__Bacteria; p__Bacteroidetes; c__Bacteroidia; o__Bacteroidales; f__Muribaculaceae; g__PAC001112	1.75499	0.244274	0.316226	none					zOTU_1087	-1.44605	0.167467	0.729162	1	6.8	13.125	k__Bacteria; p__Firmicutes; c__Clostridia; o__Clostridiales; f__Ruminococcaceae; g__Pseudoflavonifractor	0.518095	-0.28559	0.137176
																			zOTU_521	-1.6913	0.111445	0.484172	1	13	36.625	k__Bacteria; p__Firmicutes; c__Clostridia; o__Clostridiales; f__Lachnospiraceae	0.354949	-0.449834	0.315	none					zOTU_1008	1.44444	0.167912	0.729218	1	0.9	0.25	k__Bacteria; p__Firmicutes; c__Clostridia; o__Clostridiales; f__Lachnospiraceae	3.6	0.556303	0.137143
																			zOTU_2514	1.68877	0.111938	0.485663	1	1.22222	0.25	k__Bacteria; p__Firmicutes; c__Clostridia; o__Clostridiales; f__Lachnospiraceae; g__PAC001200; s__AF371556	4.88889	0.68921	0.313665	none					zOTU_1001	1.44386	0.168073	0.729218	1	27.1	16.625	k__Bacteria; p__Firmicutes; c__Clostridia; o__Clostridiales; f__Clostridiaceae; g__Arthromitus; s__AP012202	1.63008	0.212208	0.137143
																			zOTU_1549	-1.68748	0.112189	0.486102	1	0.444444	9.125	k__Bacteria; p__Firmicutes; c__Clostridia; o__Clostridiales; f__Lachnospiraceae	0.0487062	-1.31242	0.313272	none					zOTU_1633	-1.44104	0.168857	0.731639	1	2.3	7.375	k__Bacteria; p__Firmicutes; c__Clostridia; o__Clostridiales; f__Christensenellaceae; g__PAC001440	0.311864	-0.506034	0.135703
																			zOTU_960	-1.68407	0.112857	0.486514	1	0.001	16.875	k__Bacteria; p__Proteobacteria; c__Deltaproteobacteria; o__Desulfovibrionales; f__Desulfovibrionaceae; g__Bilophila; s__PAC002477	5.92593e-05	-4.22724	0.312905	none					zOTU_1859	-1.43992	0.169169	0.732011	1	1.3	21.375	k__Bacteria; p__Firmicutes; c__Clostridia; o__Clostridiales; f__Lachnospiraceae	0.0608187	-1.21596	0.135482
																			zOTU_2664	1.68378	0.112914	0.486514	1	0.777778	0.001	k__Bacteria; p__Actinobacteria; c__Coriobacteriia; o__Coriobacteriales; f__Coriobacteriaceae; g__Enterorhabdus; s__PAC001978	777.778	2.89086	0.312905	none					zOTU_1000	1.4391	0.169399	0.732031	1	32.2	21.875	k__Bacteria; p__Firmicutes; c__Clostridia; o__Clostridiales; f__Ruminococcaceae; g__Acutalibacter; s__AB622826	1.472	0.167908	0.135471
																			zOTU_1948	1.68316	0.113035	0.486514	1	3.22222	0.75	k__Bacteria; p__Firmicutes; c__Clostridia; o__Clostridiales; f__Lachnospiraceae; g__PAC001200; s__AF371556	4.2963	0.633094	0.312905	none					zOTU_223	-1.43766	0.169802	0.732793	1	129.8	287	k__Bacteria; p__Bacteroidetes; c__Bacteroidia; o__Bacteroidales; f__Muribaculaceae; g__PAC001066; s__PAC001066	0.452265	-0.344607	0.135019
																			zOTU_1869	1.68408	0.112854	0.486514	1	6	3.5	k__Bacteria; p__Bacteroidetes; c__Bacteroidia; o__Bacteroidales; f__Bacteroidaceae; g__Bacteroides; s__FQXY	1.71429	0.234083	0.312905	none					zOTU_1752	-1.43648	0.170132	0.733243	1	1.6	26.25	k__Bacteria; p__Firmicutes; c__Clostridia; o__Clostridiales; f__Lachnospiraceae	0.0609524	-1.21501	0.134752
																			zOTU_14	-1.68608	0.112462	0.486514	1	957.333	1456.12	k__Bacteria; p__Bacteroidetes; c__Bacteroidia; o__Bacteroidales; f__Muribaculaceae; g__PAC000186; s__PAC001064	0.657453	-0.182135	0.312905	none					zOTU_2376	1.43196	0.171402	0.735782	1	4.9	1.5	k__Bacteria; p__Firmicutes; c__Clostridia; o__Clostridiales; f__Christensenellaceae; g__JX095379; s__JX095379	3.26667	0.514105	0.133251
																			zOTU_1161	-1.68192	0.113279	0.486921	1	6.22222	11.5	k__Bacteria; p__Firmicutes; c__Clostridia; o__Clostridiales; f__Mogibacterium; g__PAC001236	0.541063	-0.266752	0.312541	none					zOTU_1043	1.43218	0.17134	0.735782	1	26.9	19.125	k__Bacteria; p__Firmicutes; c__Clostridia; o__Clostridiales; f__Ruminococcaceae; g__Acutalibacter; s__AB622826	1.40654	0.148151	0.133251
																			zOTU_2235	1.68034	0.113592	0.486973	1	0.666667	0.001	k__Bacteria; p__Firmicutes; c__Bacilli; o__Bacillales; f__Staphylococcaceae; g__Jeotgalicoccus	666.667	2.82391	0.312495	none					zOTU_1377	1.43324	0.17104	0.735782	1	52.9	42.75	k__Bacteria; p__Bacteroidetes; c__Bacteroidia; o__Bacteroidales; f__Muribaculaceae	1.23743	0.0925196	0.133251
																			zOTU_3120	1.68034	0.113592	0.486973	1	0.666667	0.001	k__Bacteria; p__Firmicutes; c__Clostridia; o__Clostridiales; f__Lachnospiraceae; g__LLKB	666.667	2.82391	0.312495	none					zOTU_239	-1.42996	0.171965	0.737218	1	124	275.125	k__Bacteria; p__Bacteroidetes; c__Bacteroidia; o__Bacteroidales; f__Muribaculaceae; g__PAC001066; s__PAC001066	0.450704	-0.346108	0.132404
																			zOTU_828	-1.67952	0.113754	0.487024	1	23.2222	145.5	k__Bacteria; p__Firmicutes; c__Clostridia; o__Clostridiales; f__Lachnospiraceae; g__AB494744; s__AB494744	0.159603	-0.796959	0.31245	none					zOTU_1171	1.33333	0.201096	0.740917	1	0.2	0.001	k__Bacteria; p__Firmicutes; c__Clostridia; o__Clostridiales; f__Lachnospiraceae	200	2.30103	0.13023
																			zOTU_1720	-1.67528	0.114594	0.489973	1	3	26.875	k__Bacteria; p__Firmicutes; c__Clostridia; o__Clostridiales; f__Christensenellaceae; g__PAC001141; s__PAC001141	0.111628	-0.952227	0.309828	none					zOTU_128	1.33333	0.201096	0.740917	1	0.2	0.001	k__Bacteria; p__Bacteroidetes; c__Bacteroidia; o__Bacteroidales; f__Bacteroidaceae; g__Bacteroides; s__Bacteroides fragilis	200	2.30103	0.13023
																			zOTU_1193	-1.67191	0.115266	0.492197	1	3.55556	27.25	k__Bacteria; p__Firmicutes; c__Clostridia; o__Clostridiales; f__Lachnospiraceae; g__Lachnospira; s__PAC002369	0.130479	-0.884459	0.307861	none					zOTU_1361	1.33333	0.201096	0.740917	1	0.2	0.001	k__Bacteria; p__Firmicutes; c__Clostridia; o__Clostridiales; f__Lachnospiraceae; g__PAC001043	200	2.30103	0.13023
																			zOTU_1747	-1.67023	0.115604	0.492989	1	0.333333	5.125	k__Bacteria; p__Firmicutes; c__Clostridia; o__Clostridiales; f__Lachnospiraceae	0.0650407	-1.18682	0.307163	none					zOTU_2439	1.33333	0.201096	0.740917	1	0.2	0.001	k__Bacteria; p__Actinobacteria; c__Coriobacteriia; o__Coriobacteriales; f__Coriobacteriaceae	200	2.30103	0.13023
																			zOTU_1740	-1.62698	0.12456	0.493862	1	0.001	0.25	k__Bacteria; p__Actinobacteria; c__Actinobacteria; o__Bifidobacteriales; f__Bifidobacteriaceae; g__Bifidobacterium; s__Bifidobacterium animalis	0.004	-2.39794	0.306394	none					zOTU_2487	1.33333	0.201096	0.740917	1	0.2	0.001	k__Bacteria; p__Firmicutes; c__Erysipelotrichi; o__Erysipelotrichales; f__Erysipelotrichaceae; g__Coprobacillus	200	2.30103	0.13023
																			zOTU_1848	-1.62698	0.12456	0.493862	1	0.001	0.25	k__Bacteria; p__Firmicutes; c__Clostridia; o__Clostridiales; f__Ruminococcaceae; g__PAC000661	0.004	-2.39794	0.306394	none					zOTU_2581	1.33333	0.201096	0.740917	1	0.2	0.001	k__Bacteria; p__Actinobacteria; c__Coriobacteriia; o__Coriobacteriales; f__Coriobacteriaceae; g__Enterorhabdus; s__Enterorhabdus mucosicola	200	2.30103	0.13023
																			zOTU_2093	-1.62698	0.12456	0.493862	1	0.001	0.25	k__Bacteria; p__Firmicutes; c__Clostridia; o__Clostridiales; f__Ruminococcaceae; g__Agathobaculum	0.004	-2.39794	0.306394	none					zOTU_2935	1.33333	0.201096	0.740917	1	0.2	0.001	k__Bacteria; p__Firmicutes; c__Clostridia; o__Clostridiales; f__Ruminococcaceae; g__PAC000661	200	2.30103	0.13023
																			zOTU_2564	-1.62698	0.12456	0.493862	1	0.001	0.25	k__Bacteria; p__Firmicutes; c__Clostridia; o__Clostridiales; f__Ruminococcaceae; g__PAC000661	0.004	-2.39794	0.306394	none					zOTU_2971	1.33333	0.201096	0.740917	1	0.2	0.001	k__Bacteria; p__Proteobacteria; c__Deltaproteobacteria; o__Desulfovibrionales; f__Desulfovibrionaceae; g__Desulfovibrio; s__PAC001079	200	2.30103	0.13023
																			zOTU_2578	-1.62698	0.12456	0.493862	1	0.001	0.25	k__Bacteria; p__Firmicutes; c__Clostridia; o__Clostridiales; f__Lachnospiraceae; g__PAC001092; s__AB626932	0.004	-2.39794	0.306394	none					zOTU_3083	1.33333	0.201096	0.740917	1	0.2	0.001	k__Bacteria; p__Firmicutes; c__Clostridia; o__Clostridiales; f__Ruminococcaceae; g__PAC000748	200	2.30103	0.13023
																			zOTU_2672	-1.62698	0.12456	0.493862	1	0.001	0.25	k__Bacteria; p__Firmicutes; c__Clostridia; o__Clostridiales; f__Lachnospiraceae; g__Eubacterium6; s__PAC001759	0.004	-2.39794	0.306394	none					zOTU_3197	1.33333	0.201096	0.740917	1	0.2	0.001	#N/A	200	2.30103	0.13023
																			zOTU_2683	-1.62698	0.12456	0.493862	1	0.001	0.25	k__Bacteria; p__Firmicutes; c__Clostridia; o__Clostridiales; f__Lachnospiraceae; g__PAC001092; s__AB626932	0.004	-2.39794	0.306394	none					zOTU_2572	1.33333	0.201096	0.740917	1	0.4	0.001	k__Bacteria; p__Tenericutes; c__Mollicutes; o__PAC001057; f__PAC001057; g__PAC001109	400	2.60206	0.13023
																			zOTU_2715	-1.62698	0.12456	0.493862	1	0.001	0.25	k__Bacteria; p__Actinobacteria; c__Coriobacteriia; o__Coriobacteriales; f__Coriobacteriaceae	0.004	-2.39794	0.306394	none					zOTU_2595	1.37281	0.188747	0.740917	1	4.2	0.001	k__Bacteria; p__Bacteroidetes; c__Bacteroidia; o__Bacteroidales; f__Muribaculaceae; g__PAC000198	4200	3.62325	0.13023
																			zOTU_2754	-1.62698	0.12456	0.493862	1	0.001	0.25	#N/A	0.004	-2.39794	0.306394	none					zOTU_2606	1.39639	0.18167	0.740917	1	4.5	0.001	k__Bacteria; p__Bacteroidetes; c__Bacteroidia; o__Bacteroidales; f__Muribaculaceae; g__PAC000198	4500	3.65321	0.13023
																			zOTU_2846	-1.62698	0.12456	0.493862	1	0.001	0.25	k__Bacteria; p__Firmicutes; c__Clostridia; o__Clostridiales; f__Ruminococcaceae; g__Oscillibacter	0.004	-2.39794	0.306394	none					zOTU_2486	1.38694	0.184479	0.740917	1	5.2	0.001	k__Bacteria; p__Bacteroidetes; c__Bacteroidia; o__Bacteroidales; f__Muribaculaceae; g__PAC000198	5200	3.716	0.13023
																			zOTU_2853	-1.62698	0.12456	0.493862	1	0.001	0.25	k__Bacteria; p__Proteobacteria; c__Alphaproteobacteria	0.004	-2.39794	0.306394	none					zOTU_2461	1.37942	0.186742	0.740917	1	5.5	0.001	k__Bacteria; p__Bacteroidetes; c__Bacteroidia; o__Bacteroidales; f__Muribaculaceae; g__PAC000198	5500	3.74036	0.13023
																			zOTU_337	-1.62698	0.12456	0.493862	1	0.001	0.25	k__Bacteria; p__Firmicutes; c__Clostridia; o__Clostridiales; f__Lachnospiraceae; g__PAC000664	0.004	-2.39794	0.306394	none					zOTU_1617	1.36399	0.191453	0.740917	1	0.5	0.125	k__Bacteria; p__Firmicutes; c__Clostridia; o__Clostridiales; f__Ruminococcaceae; g__Sporobacter; s__EU472365	4	0.60206	0.13023
																			zOTU_1493	-1.62698	0.12456	0.493862	1	0.001	0.5	k__Bacteria; p__Firmicutes; c__Clostridia; o__Clostridiales; f__Ruminococcaceae; g__Pseudoflavonifractor	0.002	-2.69897	0.306394	none					zOTU_2994	1.36399	0.191453	0.740917	1	0.5	0.125	k__Bacteria; p__Firmicutes; c__Clostridia; o__Clostridiales; f__Ruminococcaceae	4	0.60206	0.13023
																			zOTU_1465	-1.62698	0.12456	0.493862	1	0.001	0.75	k__Bacteria; p__Firmicutes; c__Clostridia; o__Clostridiales; f__Lachnospiraceae	0.00133333	-2.87506	0.306394	none					zOTU_3045	1.36399	0.191453	0.740917	1	0.5	0.125	#N/A	4	0.60206	0.13023
																			zOTU_3207	-1.62698	0.12456	0.493862	1	0.001	0.75	#N/A	0.00133333	-2.87506	0.306394	none					zOTU_2063	1.40236	0.179912	0.740917	1	0.8	0.125	k__Bacteria; p__Bacteroidetes; c__Bacteroidia; o__Bacteroidales; f__Muribaculaceae; g__PAC001127; s__PAC001482	6.4	0.80618	0.13023
																			zOTU_2268	-1.62636	0.124692	0.493862	1	0.001	10.5	k__Bacteria; p__Bacteroidetes; c__Bacteroidia; o__Bacteroidales; f__Muribaculaceae; g__PAC001112; s__PAC001113	9.52381e-05	-4.02119	0.306394	none					zOTU_2506	1.40236	0.179912	0.740917	1	0.8	0.125	k__Bacteria; p__Firmicutes; c__Clostridia; o__Clostridiales; f__Lachnospiraceae	6.4	0.80618	0.13023
																			zOTU_2263	-1.62685	0.124587	0.493862	1	0.001	11.625	k__Bacteria; p__Bacteroidetes; c__Bacteroidia; o__Bacteroidales; f__Muribaculaceae; g__PAC001112; s__PAC001113	8.60215e-05	-4.06539	0.306394	none					zOTU_1160	1.33805	0.199588	0.740917	1	57.5	0.125	k__Bacteria; p__Firmicutes; c__Clostridia; o__Clostridiales; f__Christensenellaceae; g__PAC001141; s__PAC001218	460	2.66276	0.13023
																			zOTU_2194	-1.62687	0.124583	0.493862	1	0.001	12.625	k__Bacteria; p__Bacteroidetes; c__Bacteroidia; o__Bacteroidales; f__Muribaculaceae; g__PAC001112; s__PAC001113	7.92079e-05	-4.10123	0.306394	none					zOTU_2774	1.37649	0.187628	0.740917	1	0.7	0.25	k__Bacteria; p__Firmicutes; c__Clostridia; o__Clostridiales; f__Mogibacterium; g__PAC001612; s__PAC001612	2.8	0.447158	0.13023
																			zOTU_2078	-1.62408	0.125181	0.493862	1	0.001	14.5	k__Bacteria; p__Bacteroidetes; c__Bacteroidia; o__Bacteroidales; f__Muribaculaceae; g__PAC001112; s__PAC001113	6.89655e-05	-4.16137	0.306394	none					zOTU_2987	1.37649	0.187628	0.740917	1	0.7	0.25	k__Bacteria; p__Firmicutes; c__Clostridia; o__Clostridiales; f__Eubacteriaceae; g__Anaerofustis; s__PAC001779	2.8	0.447158	0.13023
																			zOTU_2112	-1.62507	0.12497	0.493862	1	0.001	14.875	k__Bacteria; p__Actinobacteria; c__Actinobacteria; o__Bifidobacteriales; f__Bifidobacteriaceae; g__Bifidobacterium	6.72269e-05	-4.17246	0.306394	none					zOTU_2734	-1.3921	0.182941	0.740917	1	0.1	0.375	#N/A	0.266667	-0.574031	0.13023
																			zOTU_1982	-1.62692	0.124574	0.493862	1	0.001	16.375	k__Bacteria; p__Bacteroidetes; c__Bacteroidia; o__Bacteroidales; f__Muribaculaceae; g__PAC001112; s__PAC001113	6.10687e-05	-4.21418	0.306394	none					zOTU_2800	-1.3921	0.182941	0.740917	1	0.1	0.375	k__Bacteria; p__Firmicutes; c__Clostridia; o__Clostridiales; f__Mogibacterium; g__PAC001609; s__PAC001610	0.266667	-0.574031	0.13023
																			zOTU_1994	-1.62333	0.125342	0.493862	1	0.001	19.375	k__Bacteria; p__Bacteroidetes; c__Bacteroidia; o__Bacteroidales; f__Muribaculaceae; g__PAC001112; s__PAC001113	5.16129e-05	-4.28724	0.306394	none					zOTU_288	-1.3921	0.182941	0.740917	1	0.1	0.375	k__Bacteria; p__Bacteroidetes; c__Bacteroidia; o__Bacteroidales; f__Bacteroidaceae; g__Bacteroides; s__Bacteroides thetaiotaomicron	0.266667	-0.574031	0.13023
																			zOTU_1850	-1.62129	0.125782	0.493862	1	0.001	22.375	k__Bacteria; p__Actinobacteria; c__Actinobacteria; o__Bifidobacteriales; f__Bifidobacteriaceae; g__Bifidobacterium	4.46927e-05	-4.34976	0.306394	none					zOTU_2949	-1.3921	0.182941	0.740917	1	0.1	0.375	k__Bacteria; p__Firmicutes; c__Clostridia; o__Clostridiales; f__Ruminococcaceae; g__Harryflintia	0.266667	-0.574031	0.13023
																			zOTU_1892	-1.62669	0.124623	0.493862	1	0.001	22.875	k__Bacteria; p__Bacteroidetes; c__Bacteroidia; o__Bacteroidales; f__Muribaculaceae; g__PAC001112; s__PAC001113	4.37158e-05	-4.35936	0.306394	none					zOTU_3175	-1.3921	0.182941	0.740917	1	0.1	0.375	k__Bacteria; p__Firmicutes; c__Clostridia; o__Clostridiales; f__Ruminococcaceae	0.266667	-0.574031	0.13023
																			zOTU_880	-1.64147	0.121495	0.493862	1	0.001	24.125	k__Bacteria; p__Proteobacteria; c__Deltaproteobacteria; o__Desulfovibrionales; f__Desulfovibrionaceae; g__Bilophila; s__PAC002477	4.14508e-05	-4.38247	0.306394	none					zOTU_2099	1.34871	0.196211	0.740917	1	0.9	0.375	k__Bacteria; p__Firmicutes; c__Clostridia; o__Clostridiales; f__Ruminococcaceae	2.4	0.380211	0.13023
																			zOTU_781	-1.64795	0.120146	0.493862	1	0.001	24.875	k__Bacteria; p__Proteobacteria; c__Deltaproteobacteria; o__Desulfovibrionales; f__Desulfovibrionaceae; g__Bilophila; s__PAC002477	4.0201e-05	-4.39576	0.306394	none					zOTU_2841	1.34871	0.196211	0.740917	1	0.9	0.375	k__Bacteria; p__Firmicutes; c__Clostridia; o__Clostridiales; f__Lachnospiraceae	2.4	0.380211	0.13023
																			zOTU_1807	-1.62581	0.124811	0.493862	1	0.001	26.625	k__Bacteria; p__Bacteroidetes; c__Bacteroidia; o__Bacteroidales; f__Muribaculaceae; g__PAC001112; s__PAC001113	3.75587e-05	-4.42529	0.306394	none					zOTU_2294	1.33129	0.201754	0.740917	1	1.8	0.375	k__Bacteria; p__Firmicutes; c__Clostridia; o__Clostridiales; f__Lachnospiraceae	4.8	0.681241	0.13023
																			zOTU_2557	-1.65775	0.118129	0.493862	1	0.111111	1.125	k__Bacteria; p__Firmicutes; c__Clostridia; o__Clostridiales; f__Lachnospiraceae; g__PAC001516; s__PAC001741	0.0987654	-1.0054	0.306394	none					zOTU_1619	1.38656	0.184592	0.740917	1	6.9	0.375	k__Bacteria; p__Firmicutes; c__Clostridia; o__Clostridiales; f__Lachnospiraceae; g__KE159538; s__PAC001708	18.4	1.26482	0.13023
																			zOTU_2413	-1.64658	0.120429	0.493862	1	0.333333	0.875	#N/A	0.380952	-0.419129	0.306394	none					zOTU_2603	-1.33333	0.201096	0.740917	1	0.2	0.5	k__Bacteria; p__Firmicutes; c__Clostridia; o__Clostridiales; f__Ruminococcaceae; g__Caproiciproducens; s__HQ780956	0.4	-0.39794	0.13023
																			zOTU_2731	-1.64658	0.120429	0.493862	1	0.333333	0.875	k__Bacteria; p__Proteobacteria; c__Alphaproteobacteria	0.380952	-0.419129	0.306394	none					zOTU_2900	-1.33333	0.201096	0.740917	1	0.2	0.5	k__Bacteria; p__Firmicutes; c__Clostridia; o__Clostridiales; f__Ruminococcaceae; g__AB218327	0.4	-0.39794	0.13023
																			zOTU_2648	-1.63607	0.12263	0.493862	1	0.333333	1.125	k__Bacteria; p__Firmicutes; c__Clostridia; o__Clostridiales; f__Lachnospiraceae	0.296296	-0.528274	0.306394	none					zOTU_3099	-1.33333	0.201096	0.740917	1	0.2	0.5	k__Bacteria; p__Firmicutes; c__Clostridia; o__Clostridiales; f__Ruminococcaceae; g__FJ880790; s__FJ880790	0.4	-0.39794	0.13023
																			zOTU_2580	-1.65456	0.118782	0.493862	1	0.333333	1.25	k__Bacteria; p__Firmicutes; c__Clostridia; o__Clostridiales; f__Ruminococcaceae; g__Anaerotruncus; s__Anaerotruncus colihominis	0.266667	-0.574031	0.306394	none					zOTU_816	-1.33333	0.201096	0.740917	1	0.2	0.5	k__Bacteria; p__Firmicutes; c__Clostridia; o__Clostridiales; f__Lachnospiraceae	0.4	-0.39794	0.13023
																			zOTU_1650	-1.61912	0.126251	0.493862	1	0.333333	6.125	k__Bacteria; p__Firmicutes; c__Clostridia; o__Clostridiales; f__Lachnospiraceae	0.0544218	-1.26423	0.306394	none					zOTU_1486	1.34795	0.196452	0.740917	1	22.5	0.5	k__Bacteria; p__Firmicutes; c__Clostridia; o__Clostridiales; f__Christensenellaceae; g__PAC001141; s__EF603776	45	1.65321	0.13023
																			zOTU_440	-1.64868	0.119993	0.493862	1	0.333333	20.375	k__Bacteria; p__Firmicutes; c__Clostridia; o__Clostridiales; f__Lachnospiraceae	0.0163599	-1.78622	0.306394	none					zOTU_3169	-1.34871	0.196211	0.740917	1	0.1	0.625	k__Bacteria; p__Tenericutes; c__Mollicutes; o__PAC001057; f__PAC001057; g__PAC001108	0.16	-0.79588	0.13023
																			zOTU_2923	1.64658	0.120429	0.493862	1	0.666667	0.125	k__Bacteria; p__Firmicutes; c__Clostridia; o__Clostridiales; f__Ruminococcaceae; g__PAC000748	5.33333	0.726999	0.306394	none					zOTU_1955	1.3501	0.195776	0.740917	1	2.7	0.625	k__Bacteria; p__Actinobacteria; c__Coriobacteriia; o__Coriobacteriales; f__Coriobacteriaceae; g__PAC001266; s__PAC001674	4.32	0.635484	0.13023
																			zOTU_2550	-1.66053	0.117562	0.493862	1	0.666667	1.5	k__Bacteria; p__Firmicutes; c__Clostridia; o__Clostridiales; f__Christensenellaceae; g__PAC001219	0.444444	-0.352183	0.306394	none					zOTU_2685	-1.3921	0.182941	0.740917	1	0.2	0.75	k__Bacteria; p__Tenericutes; c__Mollicutes; o__PAC001057; f__PAC000197; g__PAC000197	0.266667	-0.574031	0.13023
																			zOTU_1261	-1.64759	0.12022	0.493862	1	1.88889	5.25	k__Bacteria; p__Firmicutes; c__Clostridia; o__Clostridiales; f__Lachnospiraceae; g__PAC001572; s__PAC001572	0.359788	-0.443953	0.306394	none					zOTU_3016	-1.37649	0.187628	0.740917	1	0.3	0.75	k__Bacteria; p__Tenericutes; c__Mollicutes; o__PAC001057; f__PAC000197; g__PAC000197	0.4	-0.39794	0.13023
																			zOTU_2444	1.63221	0.123446	0.493862	1	2.33333	0.25	k__Bacteria; p__Bacteroidetes; c__Bacteroidia; o__Bacteroidales; f__Muribaculaceae	9.33333	0.970037	0.306394	none					zOTU_2535	1.37462	0.188196	0.740917	1	1.4	0.75	k__Bacteria; p__Bacteroidetes; c__Bacteroidia; o__Bacteroidales; f__Rikenellaceae; g__Alistipes	1.86667	0.271067	0.13023
																			zOTU_2280	1.65775	0.118129	0.493862	1	2.77778	0.75	k__Bacteria; p__Firmicutes; c__Clostridia; o__Clostridiales; f__Ruminococcaceae; g__PAC000661	3.7037	0.568636	0.306394	none					zOTU_2731	-1.36399	0.191453	0.740917	1	0.5	0.875	k__Bacteria; p__Proteobacteria; c__Alphaproteobacteria	0.571429	-0.243038	0.13023
																			zOTU_1797	-1.66534	0.116586	0.493862	1	3.22222	8.25	k__Bacteria; p__Actinobacteria; c__Coriobacteriia; o__Coriobacteriales; f__Coriobacteriaceae; g__PAC001266; s__EU474337	0.390572	-0.408298	0.306394	none					zOTU_3039	-1.38748	0.184318	0.740917	1	0.3	1	k__Bacteria; p__Firmicutes; c__Clostridia; o__Clostridiales; f__Christensenellaceae; g__PAC001219; s__EF603174	0.3	-0.522879	0.13023
																			zOTU_1968	1.63055	0.123799	0.493862	1	3.88889	2.375	k__Bacteria; p__Firmicutes; c__Clostridia; o__Clostridiales; f__Lachnospiraceae	1.63743	0.214162	0.306394	none					zOTU_1195	1.41623	0.175883	0.740917	1	2.1	1	k__Bacteria; p__Firmicutes; c__Clostridia; o__Clostridiales; f__Lachnospiraceae	2.1	0.322219	0.13023
																			zOTU_1375	-1.66325	0.117009	0.493862	1	4.55556	10.875	k__Bacteria; p__Firmicutes; c__Clostridia; o__Clostridiales; f__Ruminococcaceae; g__PAC001402; s__PAC001546	0.418902	-0.377888	0.306394	none					zOTU_2587	-1.33732	0.199821	0.740917	1	0.1	1.125	k__Bacteria; p__Firmicutes; c__Erysipelotrichi; o__Erysipelotrichales; f__Erysipelotrichaceae; g__PAC001362; s__PAC001391	0.0888889	-1.05115	0.13023
																			zOTU_1444	-1.6415	0.121489	0.493862	1	5.22222	13.5	k__Bacteria; p__Firmicutes; c__Clostridia; o__Clostridiales; f__Ruminococcaceae; g__Oscillibacter	0.386831	-0.412478	0.306394	none					zOTU_2577	-1.41299	0.176817	0.740917	1	0.2	1.125	k__Bacteria; p__Tenericutes; c__Mollicutes; o__PAC001057; f__PAC000197; g__PAC000197	0.177778	-0.750123	0.13023
																			zOTU_2205	1.62493	0.124999	0.493862	1	6	0.25	k__Bacteria; p__Bacteroidetes; c__Bacteroidia; o__Bacteroidales; f__Bacteroidaceae; g__Bacteroides; s__Bacteroides caccae	24	1.38021	0.306394	none					zOTU_3117	-1.38205	0.185949	0.740917	1	0.3	1.25	#N/A	0.24	-0.619789	0.13023
																			zOTU_1536	1.66181	0.117302	0.493862	1	7	3.25	k__Bacteria; p__Firmicutes; c__Clostridia; o__Clostridiales; f__Ruminococcaceae; g__Anaerotruncus; s__Anaerotruncus colihominis	2.15385	0.333215	0.306394	none					zOTU_1340	1.36616	0.190784	0.740917	1	3.1	1.25	k__Bacteria; p__Firmicutes; c__Clostridia; o__Clostridiales; f__Lachnospiraceae	2.48	0.394452	0.13023
																			zOTU_1028	-1.63488	0.122881	0.493862	1	7.77778	28.125	k__Bacteria; p__Firmicutes; c__Clostridia; o__Clostridiales; f__Lachnospiraceae	0.276543	-0.558237	0.306394	none					zOTU_1324	1.34318	0.197957	0.740917	1	5.2	1.5	k__Bacteria; p__Firmicutes; c__Clostridia; o__Clostridiales; f__Lachnospiraceae	3.46667	0.539912	0.13023
																			zOTU_304	1.641	0.121594	0.493862	1	7.88889	5	k__Bacteria; p__Firmicutes; c__Clostridia; o__Clostridiales; f__Lachnospiraceae	1.57778	0.198046	0.306394	none					zOTU_2598	-1.39712	0.181452	0.740917	1	0.6	1.625	k__Bacteria; p__Firmicutes; c__Clostridia; o__Clostridiales; f__Lachnospiraceae; g__PAC001516; s__PAC001725	0.369231	-0.432702	0.13023
																			zOTU_1561	1.66233	0.117197	0.493862	1	10.3333	3.25	k__Bacteria; p__Firmicutes; c__Clostridia; o__Clostridiales; f__Lachnospiraceae; g__Anaerotignum	3.17949	0.502357	0.306394	none					zOTU_2748	-1.42472	0.173451	0.740917	1	0.4	2.25	k__Bacteria; p__Tenericutes; c__Mollicutes; o__PAC001057; f__PAC001057; g__PAC001108	0.177778	-0.750123	0.13023
																			zOTU_1043	-1.62117	0.125807	0.493862	1	10.5556	19.125	k__Bacteria; p__Firmicutes; c__Clostridia; o__Clostridiales; f__Ruminococcaceae; g__Acutalibacter; s__AB622826	0.551924	-0.25812	0.306394	none					zOTU_1501	1.38995	0.18358	0.740917	1	9.7	2.5	k__Bacteria; p__Firmicutes; c__Clostridia; o__Clostridiales; f__Ruminococcaceae; g__Agathobaculum; s__AB606336	3.88	0.588832	0.13023
																			zOTU_3253	-1.65835	0.118006	0.493862	1	10.6667	32.125	k__Bacteria; p__Firmicutes; c__Clostridia; o__Clostridiales; f__Lachnospiraceae	0.332036	-0.478814	0.306394	none					zOTU_3038	1.3693	0.189821	0.740917	1	5.2	2.625	k__Bacteria; p__Firmicutes; c__Clostridia; o__Clostridiales; f__Lachnospiraceae	1.98095	0.296874	0.13023
																			zOTU_1952	1.61929	0.126213	0.493862	1	10.7778	0.625	k__Bacteria; p__Bacteroidetes; c__Bacteroidia; o__Bacteroidales; f__Bacteroidaceae; g__Bacteroides; s__Bacteroides caccae	17.2444	1.23665	0.306394	none					zOTU_2517	-1.37281	0.188747	0.740917	1	1.7	2.75	k__Bacteria; p__Firmicutes; c__Clostridia; o__Clostridiales; f__Lachnospiraceae; g__Acetatifactor; s__EU509979	0.618182	-0.208884	0.13023
																			zOTU_1592	1.66652	0.116348	0.493862	1	11.4444	5.25	k__Bacteria; p__Firmicutes; c__Clostridia; o__Clostridiales; f__Ruminococcaceae; g__PAC000661	2.17989	0.338435	0.306394	none					zOTU_1561	1.34374	0.197779	0.740917	1	17.9	3.25	k__Bacteria; p__Firmicutes; c__Clostridia; o__Clostridiales; f__Lachnospiraceae; g__Anaerotignum	5.50769	0.74097	0.13023
																			zOTU_1012	1.62827	0.124284	0.493862	1	15.6667	8.125	k__Bacteria; p__Bacteroidetes; c__Bacteroidia; o__Bacteroidales; f__Muribaculaceae; g__PAC001112	1.92821	0.285153	0.306394	none					zOTU_1672	1.39343	0.182545	0.740917	1	5.7	3.375	k__Bacteria; p__Firmicutes; c__Clostridia; o__Clostridiales; f__Ruminococcaceae; g__PAC000748; s__PAC001412	1.68889	0.227601	0.13023
																			zOTU_2095	1.62058	0.125936	0.493862	1	16.6667	11.125	k__Bacteria; p__Bacteroidetes; c__Bacteroidia; o__Bacteroidales; f__Muribaculaceae	1.49813	0.175549	0.306394	none					zOTU_2602	1.39719	0.181434	0.740917	1	7.3	3.625	k__Bacteria; p__Firmicutes; c__Clostridia; o__Clostridiales; f__Lachnospiraceae	2.01379	0.304015	0.13023
																			zOTU_810	-1.64054	0.12169	0.493862	1	17	62.375	k__Bacteria; p__Firmicutes; c__Clostridia; o__Clostridiales; f__Ruminococcaceae; g__Oscillibacter; s__DQ815552	0.272545	-0.564562	0.306394	none					zOTU_2064	-1.38519	0.185005	0.740917	1	2	3.75	k__Bacteria; p__Firmicutes; c__Clostridia; o__Clostridiales; f__Lachnospiraceae; g__PAC001270; s__PAC002420	0.533333	-0.273001	0.13023
																			zOTU_2913	-1.62022	0.126013	0.493862	1	34.8889	45.5	#N/A	0.766789	-0.115324	0.306394	none					zOTU_2450	-1.40114	0.18027	0.740917	1	1	4	k__Bacteria; p__Firmicutes; c__Clostridia; o__Clostridiales; f__Ruminococcaceae; g__PAC000661	0.25	-0.60206	0.13023
																			zOTU_973	1.62048	0.125957	0.493862	1	36.6667	13.75	k__Bacteria; p__Firmicutes; c__Clostridia; o__Clostridiales; f__Ruminococcaceae; g__Pseudoflavonifractor; s__EU871413	2.66667	0.425969	0.306394	none					zOTU_2172	-1.33829	0.19951	0.740917	1	1.4	4	k__Bacteria; p__Firmicutes; c__Clostridia; o__Clostridiales; f__Ruminococcaceae; g__PAC000661; s__EU470107	0.35	-0.455932	0.13023
																			zOTU_635	-1.63719	0.122394	0.493862	1	37.3333	63.875	k__Bacteria; p__Firmicutes; c__Clostridia; o__Clostridiales; f__Lachnospiraceae	0.584475	-0.233234	0.306394	none					zOTU_1414	1.42272	0.174022	0.740917	1	7.8	4.125	k__Bacteria; p__Firmicutes; c__Clostridia; o__Clostridiales; f__Christensenellaceae; g__PAC001207	1.89091	0.276671	0.13023
																			zOTU_694	1.64246	0.121287	0.493862	1	37.4444	24.625	k__Bacteria; p__Bacteroidetes; c__Bacteroidia; o__Bacteroidales; f__Bacteroidaceae; g__Bacteroides; s__Bacteroides caecimuris	1.52059	0.182011	0.306394	none					zOTU_612	1.33466	0.200671	0.740917	1	7.8	4.25	k__Bacteria; p__Firmicutes; c__Clostridia; o__Clostridiales; f__Lachnospiraceae	1.83529	0.263706	0.13023
																			zOTU_1396	1.61822	0.126444	0.493862	1	53	40	k__Bacteria; p__Bacteroidetes; c__Bacteroidia; o__Bacteroidales; f__Muribaculaceae	1.325	0.122216	0.306394	none					zOTU_1489	1.36409	0.191421	0.740917	1	10.8	5	k__Bacteria; p__Firmicutes; c__Clostridia; o__Clostridiales; f__Ruminococcaceae	2.16	0.334454	0.13023
																			zOTU_606	1.65844	0.117989	0.493862	1	64.7778	43.5	k__Bacteria; p__Bacteroidetes; c__Bacteroidia; o__Bacteroidales; f__Muribaculaceae; g__PAC001765; s__PAC001765	1.48914	0.172937	0.306394	none					zOTU_1292	1.36248	0.191919	0.740917	1	8.6	5.25	k__Bacteria; p__Firmicutes; c__Clostridia; o__Clostridiales; f__Christensenellaceae; g__PAC001207	1.6381	0.214339	0.13023
																			zOTU_542	1.66254	0.117153	0.493862	1	76.5556	31.75	k__Bacteria; p__Firmicutes; c__Clostridia; o__Clostridiales; f__Ruminococcaceae; g__PAC000661	2.4112	0.382233	0.306394	none					zOTU_1288	1.33249	0.201366	0.740917	1	10.7	5.25	k__Bacteria; p__Bacteroidetes; c__Bacteroidia; o__Bacteroidales; f__Muribaculaceae	2.0381	0.309224	0.13023
																			zOTU_359	-1.66118	0.11743	0.493862	1	109.333	184.75	k__Bacteria; p__Firmicutes; c__Clostridia; o__Clostridiales; f__Ruminococcaceae; g__Oscillibacter	0.591791	-0.227832	0.306394	none					zOTU_1431	1.35749	0.193465	0.740917	1	12.8	6.5	k__Bacteria; p__Firmicutes; c__Clostridia; o__Clostridiales; f__Lachnospiraceae; g__KE159571; s__PAC001559	1.96923	0.294297	0.13023
																			zOTU_439	-1.62572	0.12483	0.493862	1	123.333	188.875	k__Bacteria; p__Firmicutes; c__Clostridia; o__Clostridiales; f__Ruminococcaceae; g__Pseudoflavonifractor	0.652989	-0.185094	0.306394	none					zOTU_1518	1.35943	0.192864	0.740917	1	10.7	6.875	k__Bacteria; p__Firmicutes; c__Clostridia; o__Clostridiales; f__Ruminococcaceae; g__PAC001402; s__PAC001546	1.55636	0.192111	0.13023
																			zOTU_210	1.66025	0.117619	0.493862	1	228.222	156.5	k__Bacteria; p__Bacteroidetes; c__Bacteroidia; o__Bacteroidales; f__Muribaculaceae	1.45829	0.163844	0.306394	none					zOTU_1062	1.41486	0.176276	0.740917	1	27.1	9.25	k__Bacteria; p__Firmicutes; c__Clostridia; o__Clostridiales; f__Ruminococcaceae; g__PAC000661	2.92973	0.466828	0.13023
																			zOTU_139	1.63202	0.123485	0.493862	1	363.222	236.75	k__Bacteria; p__Bacteroidetes; c__Bacteroidia; o__Bacteroidales; f__Muribaculaceae; g__PAC000198; s__PAC001513	1.5342	0.185882	0.306394	none					zOTU_1033	1.341	0.198648	0.740917	1	15.2	10.125	k__Bacteria; p__Firmicutes; c__Clostridia; o__Clostridiales; f__Ruminococcaceae; g__Phocea	1.50123	0.176449	0.13023
																			zOTU_125	1.63902	0.122009	0.493862	1	425.556	279.25	k__Bacteria; p__Bacteroidetes; c__Bacteroidia; o__Bacteroidales; f__Muribaculaceae; g__PAC000198; s__PAC001513	1.52392	0.182963	0.306394	none					zOTU_971	1.39465	0.182183	0.740917	1	30.3	10.125	k__Bacteria; p__Firmicutes; c__Clostridia; o__Clostridiales; f__Ruminococcaceae; g__PAC000661	2.99259	0.476048	0.13023
																			zOTU_124	1.61808	0.126475	0.493862	1	625.111	353.625	k__Bacteria; p__Firmicutes; c__Clostridia; o__Clostridiales; f__Lachnospiraceae; g__LLKB; s__AB626939	1.76772	0.247414	0.306394	none					zOTU_3056	1.39785	0.181239	0.740917	1	18.9	11.375	k__Bacteria; p__Firmicutes; c__Clostridia; o__Clostridiales; f__Lachnospiraceae	1.66154	0.22051	0.13023
																			zOTU_57	1.65722	0.118237	0.493862	1	809	484.375	k__Bacteria; p__Bacteroidetes; c__Bacteroidia; o__Bacteroidales; f__Muribaculaceae	1.67019	0.222767	0.306394	none					zOTU_966	1.37045	0.18947	0.740917	1	20.3	11.5	k__Bacteria; p__Firmicutes; c__Clostridia; o__Clostridiales; f__Ruminococcaceae; g__Phocea	1.76522	0.246798	0.13023
																			zOTU_13	-1.64606	0.120538	0.493862	1	1130.11	1700.5	k__Bacteria; p__Bacteroidetes; c__Bacteroidia; o__Bacteroidales; f__Muribaculaceae; g__PAC000186; s__PAC001064	0.664576	-0.177455	0.306394	none					zOTU_902	1.38192	0.185987	0.740917	1	36.2	12.25	k__Bacteria; p__Firmicutes; c__Clostridia; o__Clostridiales; f__Ruminococcaceae; g__PAC000661	2.9551	0.470572	0.13023
																			zOTU_2214	-1.61201	0.127796	0.494049	1	0.001	11.625	k__Bacteria; p__Bacteroidetes; c__Bacteroidia; o__Bacteroidales; f__Muribaculaceae; g__PAC001112; s__PAC001113	8.60215e-05	-4.06539	0.30623	none					zOTU_818	-1.34563	0.197181	0.740917	1	7.9	12.625	k__Bacteria; p__Bacteroidetes; c__Bacteroidia; o__Bacteroidales; f__Porphyromonadaceae; g__Parabacteroides	0.625743	-0.203604	0.13023
																			zOTU_1851	-1.60816	0.12864	0.494049	1	0.001	17.875	k__Bacteria; p__Actinobacteria; c__Actinobacteria; o__Bifidobacteriales; f__Bifidobacteriaceae; g__Bifidobacterium	5.59441e-05	-4.25225	0.30623	none					zOTU_938	1.34323	0.19794	0.740917	1	19.3	12.875	k__Bacteria; p__Firmicutes; c__Clostridia; o__Clostridiales; f__Ruminococcaceae; g__Phocea; s__PAC002429	1.49903	0.17581	0.13023
																			zOTU_1915	-1.61304	0.127571	0.494049	1	0.111111	17.5	k__Bacteria; p__Actinobacteria; c__Actinobacteria; o__Bifidobacteriales; f__Bifidobacteriaceae; g__Bifidobacterium	0.00634921	-2.19728	0.30623	none					zOTU_1464	-1.34242	0.198199	0.740917	1	6.9	13.5	k__Bacteria; p__Firmicutes; c__Clostridia; o__Clostridiales; f__Ruminococcaceae; g__PAC000661	0.511111	-0.291485	0.13023
																			zOTU_2722	-1.61101	0.128015	0.494049	1	0.222222	0.875	k__Bacteria; p__Tenericutes; c__Mollicutes; o__PAC001057; f__PAC001057; g__PAC001108; s__PAC001193	0.253968	-0.595221	0.30623	none					zOTU_831	1.41169	0.177193	0.740917	1	27.2	13.75	k__Bacteria; p__Firmicutes; c__Clostridia; o__Clostridiales; f__Dehalobacterium; g__PAC001221; s__PAC001395	1.97818	0.296266	0.13023
																			zOTU_409	-1.60872	0.128518	0.494049	1	0.333333	20.25	k__Bacteria; p__Firmicutes; c__Clostridia; o__Clostridiales; f__Lachnospiraceae	0.0164609	-1.78355	0.30623	none					zOTU_473	1.37029	0.189517	0.740917	1	221.3	14.375	k__Bacteria; p__Firmicutes; c__Clostridia; o__Clostridiales; f__Lachnospiraceae	15.3948	1.18737	0.13023
																			zOTU_390	-1.60809	0.128657	0.494049	1	0.555556	21.75	k__Bacteria; p__Firmicutes; c__Clostridia; o__Clostridiales; f__Lachnospiraceae	0.0255428	-1.59273	0.30623	none					zOTU_882	1.36605	0.190817	0.740917	1	29.6	15.625	k__Bacteria; p__Tenericutes; c__Mollicutes; o__Acholeplasmatales; f__Acholeplasmataceae; g__Acholeplasma2	1.8944	0.277472	0.13023
																			zOTU_2862	1.61101	0.128015	0.494049	1	0.777778	0.125	k__Bacteria; p__Firmicutes; c__Clostridia; o__Clostridiales; f__Ruminococcaceae; g__Caproiciproducens; s__HQ780956	6.22222	0.793946	0.30623	none					zOTU_1346	-1.40108	0.180287	0.740917	1	8.6	16.125	k__Bacteria; p__Firmicutes; c__Clostridia; o__Clostridiales; f__Ruminococcaceae; g__PAC000661	0.533333	-0.273001	0.13023
																			zOTU_2979	1.61101	0.128015	0.494049	1	0.777778	0.125	k__Bacteria; p__Firmicutes; c__Clostridia; o__Clostridiales; f__Ruminococcaceae; g__Pseudoflavonifractor; s__PAC002132	6.22222	0.793946	0.30623	none					zOTU_2634	1.3536	0.194677	0.740917	1	24.5	17.25	k__Bacteria; p__Bacteroidetes; c__Bacteroidia; o__Bacteroidales; f__Muribaculaceae	1.42029	0.152377	0.13023
																			zOTU_1208	-1.60988	0.128262	0.494049	1	9.55556	34.125	k__Bacteria; p__Firmicutes; c__Clostridia; o__Clostridiales; f__Ruminococcaceae; g__Pseudoflavonifractor; s__AB622833	0.280016	-0.552817	0.30623	none					zOTU_634	1.42153	0.174361	0.740917	1	32.3	17.5	k__Bacteria; p__Bacteroidetes; c__Bacteroidia; o__Bacteroidales; f__AC160630; g__PAC002482; s__EF603735	1.84571	0.266164	0.13023
																			zOTU_1056	-1.61153	0.127902	0.494049	1	10.2222	22.5	k__Bacteria; p__Firmicutes; c__Clostridia; o__Clostridiales; f__Lachnospiraceae; g__PAC001524; s__PAC001524	0.454321	-0.342637	0.30623	none					zOTU_901	1.37552	0.187923	0.740917	1	28.8	17.75	k__Bacteria; p__Bacteroidetes; c__Bacteroidia; o__Bacteroidales; f__Muribaculaceae	1.62254	0.210194	0.13023
																			zOTU_429	-1.61196	0.127807	0.494049	1	21.5556	53	k__Bacteria; p__Firmicutes; c__Clostridia; o__Clostridiales; f__Lachnospiraceae	0.406709	-0.390717	0.30623	none					zOTU_903	1.36501	0.191137	0.740917	1	39.7	18.125	k__Bacteria; p__Firmicutes; c__Clostridia; o__Clostridiales; f__Christensenellaceae; g__PAC001360; s__EF445166	2.19034	0.340512	0.13023
																			zOTU_511	-1.61401	0.127359	0.494049	1	25.3333	53.625	k__Bacteria; p__Firmicutes; c__Clostridia; o__Clostridiales; f__Lachnospiraceae; g__PAC001572; s__PAC001572	0.472416	-0.325675	0.30623	none					zOTU_751	1.33971	0.19906	0.740917	1	40.6	18.125	k__Bacteria; p__Bacteroidetes; c__Bacteroidia; o__Bacteroidales; f__AC160630; g__PAC002482; s__EF603735	2.24	0.350248	0.13023
																			zOTU_309	-1.60844	0.128578	0.494049	1	61.5556	118.625	k__Bacteria; p__Bacteroidetes; c__Bacteroidia; o__Bacteroidales; f__Muribaculaceae; g__Muribaculum; s__Muribaculum intestinale	0.518909	-0.284909	0.30623	none					zOTU_1255	-1.41691	0.175685	0.740917	1	0.8	19.25	k__Bacteria; p__Firmicutes; c__Clostridia; o__Clostridiales; f__Lachnospiraceae	0.0415584	-1.38134	0.13023
																			zOTU_240	1.61579	0.126973	0.494049	1	203.556	140.375	k__Bacteria; p__Bacteroidetes; c__Bacteroidia; o__Bacteroidales; f__Muribaculaceae	1.45008	0.161393	0.30623	none					zOTU_409	1.37311	0.188655	0.740917	1	289.5	20.25	k__Bacteria; p__Firmicutes; c__Clostridia; o__Clostridiales; f__Lachnospiraceae	14.2963	1.15522	0.13023
																			zOTU_473	-1.60631	0.129049	0.494966	1	0.444444	14.375	k__Bacteria; p__Firmicutes; c__Clostridia; o__Clostridiales; f__Lachnospiraceae	0.0309179	-1.50979	0.305424	none					zOTU_1181	-1.35675	0.193697	0.740917	1	1	20.375	k__Bacteria; p__Firmicutes; c__Clostridia; o__Clostridiales; f__Lachnospiraceae	0.0490798	-1.3091	0.13023
																			zOTU_1974	1.60432	0.129487	0.496062	1	10.2222	0.375	k__Bacteria; p__Bacteroidetes; c__Bacteroidia; o__Bacteroidales; f__Bacteroidaceae; g__Bacteroides; s__Bacteroides caccae	27.2593	1.43551	0.304464	none					zOTU_440	1.40447	0.179293	0.740917	1	246.9	20.375	k__Bacteria; p__Firmicutes; c__Clostridia; o__Clostridiales; f__Lachnospiraceae	12.1178	1.08342	0.13023
																			zOTU_2151	-1.60264	0.12986	0.496425	1	0.001	12.375	k__Bacteria; p__Bacteroidetes; c__Bacteroidia; o__Bacteroidales; f__Muribaculaceae; g__PAC001112; s__PAC001113	8.08081e-05	-4.09255	0.304147	none					zOTU_3250	-1.42282	0.173993	0.740917	1	8.9	21	#N/A	0.42381	-0.372829	0.13023
																			zOTU_1243	-1.60251	0.129888	0.496425	1	11.5556	26.25	k__Bacteria; p__Firmicutes; c__Clostridia; o__Clostridiales; f__Ruminococcaceae; g__Oscillibacter; s__EF406869	0.440212	-0.356338	0.304147	none					zOTU_390	1.34082	0.198706	0.740917	1	314.1	21.75	k__Bacteria; p__Firmicutes; c__Clostridia; o__Clostridiales; f__Lachnospiraceae	14.4414	1.15961	0.13023
																			zOTU_1185	1.60033	0.130371	0.497682	1	4.88889	2.375	k__Bacteria; p__Firmicutes; c__Clostridia; o__Clostridiales; f__Ruminococcaceae; g__Pseudoflavonifractor	2.05848	0.313547	0.303048	none					zOTU_847	1.40191	0.180044	0.740917	1	36.6	21.875	k__Bacteria; p__Firmicutes; c__Clostridia; o__Clostridiales; f__Clostridiaceae; g__Arthromitus; s__AP012202	1.67314	0.223533	0.13023
																			zOTU_2301	-1.58525	0.133761	0.498964	1	0.001	0.625	k__Bacteria; p__Cyanobacteria; c__Vampirovibrio; o__FR888536; f__FR888536; g__FR888536	0.0016	-2.79588	0.301931	none					zOTU_1243	-1.37957	0.186695	0.740917	1	14.3	26.25	k__Bacteria; p__Firmicutes; c__Clostridia; o__Clostridiales; f__Ruminococcaceae; g__Oscillibacter; s__EF406869	0.544762	-0.263793	0.13023
																			zOTU_3145	-1.59766	0.130966	0.498964	1	0.001	1.5	k__Bacteria; p__Bacteroidetes; c__Bacteroidia; o__Bacteroidales; f__Muribaculaceae; g__PAC001068; s__PAC001751	0.000666667	-3.17609	0.301931	none					zOTU_789	-1.39388	0.182414	0.740917	1	19.7	28.25	k__Bacteria; p__Bacteroidetes; c__Bacteroidia; o__Bacteroidales; f__Muribaculaceae; g__HM124077; s__HM124077	0.697345	-0.156552	0.13023
																			zOTU_850	-1.59689	0.131138	0.498964	1	0.001	21.5	k__Bacteria; p__Proteobacteria; c__Deltaproteobacteria; o__Desulfovibrionales; f__Desulfovibrionaceae; g__Bilophila; s__PAC002477	4.65116e-05	-4.33244	0.301931	none					zOTU_1669	-1.3542	0.194491	0.740917	1	2.2	29.25	k__Bacteria; p__Firmicutes; c__Clostridia; o__Clostridiales; f__Lachnospiraceae	0.0752137	-1.1237	0.13023
																			zOTU_1809	-1.59101	0.132458	0.498964	1	0.001	27	k__Bacteria; p__Bacteroidetes; c__Bacteroidia; o__Bacteroidales; f__Muribaculaceae; g__PAC001112; s__PAC001113	3.7037e-05	-4.43136	0.301931	none					zOTU_3253	-1.35989	0.192722	0.740917	1	12.1	32.125	k__Bacteria; p__Firmicutes; c__Clostridia; o__Clostridiales; f__Lachnospiraceae	0.376654	-0.424058	0.13023
																			zOTU_2134	-1.5837	0.134114	0.498964	1	0.222222	0.75	#N/A	0.296296	-0.528274	0.301931	none					zOTU_3140	-1.36684	0.190574	0.740917	1	25.9	32.875	k__Bacteria; p__Bacteroidetes; c__Bacteroidia; o__Bacteroidales; f__Muribaculaceae	0.787833	-0.103566	0.13023
																			zOTU_3016	-1.5837	0.134114	0.498964	1	0.222222	0.75	k__Bacteria; p__Tenericutes; c__Mollicutes; o__PAC001057; f__PAC000197; g__PAC000197	0.296296	-0.528274	0.301931	none					zOTU_212	1.36939	0.189794	0.740917	1	217.6	33.625	k__Bacteria; p__Firmicutes; c__Clostridia; o__Clostridiales; f__Lachnospiraceae; g__PAC000664	6.47138	0.810997	0.13023
																			zOTU_1697	-1.58914	0.132881	0.498964	1	0.222222	1.375	k__Bacteria; p__Firmicutes; c__Clostridia; o__Clostridiales; f__Lachnospiraceae; g__Blautia	0.161616	-0.791515	0.301931	none					zOTU_3213	-1.33145	0.2017	0.740917	1	14.4	34.625	k__Bacteria; p__Firmicutes; c__Clostridia; o__Clostridiales; f__Lachnospiraceae	0.415884	-0.381027	0.13023
																			zOTU_2838	-1.58777	0.13319	0.498964	1	0.333333	2	k__Bacteria; p__Tenericutes; c__Mollicutes; o__PAC001057; f__PAC001057; g__PAC001108	0.166667	-0.778151	0.301931	none					zOTU_806	1.34164	0.198446	0.740917	1	79.5	34.75	k__Bacteria; p__Firmicutes; c__Clostridia; o__Clostridiales; f__Lachnospiraceae; g__PAC001225; s__PAC001545	2.28777	0.359412	0.13023
																			zOTU_2382	-1.5901	0.132663	0.498964	1	0.555556	4.625	k__Bacteria; p__Firmicutes; c__Clostridia; o__Clostridiales; f__Ruminococcaceae; g__PAC000661	0.12012	-0.920384	0.301931	none					zOTU_703	-1.38564	0.18487	0.740917	1	24.6	38	k__Bacteria; p__Bacteroidetes; c__Bacteroidia; o__Bacteroidales; f__Muribaculaceae; g__PAC001063; s__PAC001664	0.647368	-0.188848	0.13023
																			zOTU_2732	1.5837	0.134114	0.498964	1	0.777778	0.25	k__Bacteria; p__Firmicutes; c__Clostridia; o__Clostridiales; f__Ruminococcaceae; g__PAC000661; s__PAC002012	3.11111	0.492916	0.301931	none					zOTU_1573	1.3671	0.190495	0.740917	1	60.4	39.25	k__Bacteria; p__Bacteroidetes; c__Bacteroidia; o__Bacteroidales; f__Muribaculaceae	1.53885	0.187197	0.13023
																			zOTU_445	1.582	0.134502	0.498964	1	4.22222	1	k__Bacteria; p__Firmicutes; c__Clostridia; o__Clostridiales; f__Lachnospiraceae	4.22222	0.625541	0.301931	none					zOTU_987	-1.34811	0.196402	0.740917	1	27.7	58.75	k__Bacteria; p__Bacteroidetes; c__Bacteroidia; o__Bacteroidales; f__Muribaculaceae	0.471489	-0.326528	0.13023
																			zOTU_1214	-1.59311	0.131986	0.498964	1	5	32.5	k__Bacteria; p__Firmicutes; c__Clostridia; o__Clostridiales; f__Lachnospiraceae; g__Lachnospira; s__PAC002369	0.153846	-0.812913	0.301931	none					zOTU_90	1.39355	0.182509	0.740917	1	118	67.5	k__Bacteria; p__Firmicutes; c__Bacilli; o__Lactobacillales; f__Lactobacillaceae; g__Lactobacillus; s__Lactobacillus animalis	1.74815	0.242578	0.13023
																			zOTU_1877	1.58751	0.133249	0.498964	1	6.22222	2.875	k__Bacteria; p__Firmicutes; c__Clostridia; o__Clostridiales; f__Lachnospiraceae; g__PAC001738; s__PAC001738	2.16425	0.335308	0.301931	none					zOTU_651	-1.33852	0.199438	0.740917	1	10.1	68.375	k__Bacteria; p__Firmicutes; c__Clostridia; o__Clostridiales	0.147715	-0.830576	0.13023
																			zOTU_1109	-1.59112	0.132433	0.498964	1	7.44444	16.25	k__Bacteria; p__Firmicutes; c__Clostridia; o__Clostridiales; f__Ruminococcaceae; g__Acutalibacter	0.45812	-0.339021	0.301931	none					zOTU_53	1.34781	0.196494	0.740917	1	164.3	97	k__Bacteria; p__Firmicutes; c__Bacilli; o__Lactobacillales; f__Lactobacillaceae; g__Lactobacillus; s__Lactobacillus animalis	1.69381	0.228866	0.13023
																			zOTU_1622	1.5931	0.131987	0.498964	1	12.8889	5.625	k__Bacteria; p__Cyanobacteria; c__Vampirovibrio; o__FR888536; f__FR888536; g__FR888536; s__EU622705	2.29136	0.360093	0.301931	none					zOTU_385	-1.36407	0.191426	0.740917	1	27.8	105.25	k__Bacteria; p__Bacteroidetes; c__Bacteroidia; o__Bacteroidales; f__Muribaculaceae	0.264133	-0.578177	0.13023
																			zOTU_423	-1.59061	0.132549	0.498964	1	17.2222	47	k__Bacteria; p__Firmicutes; c__Clostridia; o__Clostridiales; f__Lachnospiraceae; g__PAC000664	0.36643	-0.436009	0.301931	none					zOTU_1102	-1.41158	0.177225	0.740917	1	9.2	117	k__Bacteria; p__Firmicutes; c__Clostridia; o__Clostridiales; f__Lachnospiraceae	0.0786325	-1.1044	0.13023
																			zOTU_596	-1.58177	0.134556	0.498964	1	20.1111	39.375	k__Bacteria; p__Firmicutes; c__Clostridia; o__Clostridiales; f__Lachnospiraceae; g__PAC001572; s__PAC001572	0.510758	-0.291785	0.301931	none					zOTU_372	-1.40137	0.180202	0.740917	1	31.4	117.5	k__Bacteria; p__Bacteroidetes; c__Bacteroidia; o__Bacteroidales; f__Muribaculaceae; g__Muribaculum; s__PAC001076	0.267234	-0.573108	0.13023
																			zOTU_875	-1.59426	0.131728	0.498964	1	23.3333	132.125	k__Bacteria; p__Firmicutes; c__Clostridia; o__Clostridiales; f__Lachnospiraceae; g__AB494744; s__AB494744	0.1766	-0.753008	0.301931	none					zOTU_1072	-1.40706	0.178537	0.740917	1	9.2	124.125	k__Bacteria; p__Firmicutes; c__Clostridia; o__Clostridiales; f__Lachnospiraceae	0.0741188	-1.13007	0.13023
																			zOTU_921	1.58588	0.133619	0.498964	1	31.1111	22.125	k__Bacteria; p__Firmicutes; c__Clostridia; o__Clostridiales; f__Ruminococcaceae; g__Phocea; s__DQ815738	1.40615	0.148032	0.301931	none					zOTU_328	-1.34531	0.197284	0.740917	1	38	138.125	k__Bacteria; p__Bacteroidetes; c__Bacteroidia; o__Bacteroidales; f__Muribaculaceae; g__Muribaculum; s__PAC001076	0.275113	-0.560489	0.13023
																			zOTU_3170	-1.59108	0.132442	0.498964	1	51	74.25	k__Bacteria; p__Bacteroidetes; c__Bacteroidia; o__Bacteroidales; f__Muribaculaceae	0.686869	-0.163126	0.301931	none					zOTU_105	1.41427	0.176447	0.740917	1	416.6	160.25	k__Bacteria; p__Bacteroidetes; c__Bacteroidia; o__Bacteroidales; f__Rikenellaceae; g__Alistipes	2.59969	0.414921	0.13023
																			zOTU_561	1.59135	0.132381	0.498964	1	59	40.25	k__Bacteria; p__Bacteroidetes; c__Bacteroidia; o__Bacteroidales; f__Bacteroidaceae; g__Bacteroides; s__Bacteroides caecimuris	1.46584	0.166086	0.301931	none					zOTU_99	1.40475	0.179211	0.740917	1	455.4	166.375	k__Bacteria; p__Bacteroidetes; c__Bacteroidia; o__Bacteroidales; f__Rikenellaceae; g__Alistipes	2.73719	0.437305	0.13023
																			zOTU_695	-1.58745	0.133264	0.498964	1	71	106.375	k__Bacteria; p__Firmicutes; c__Clostridia; o__Clostridiales; f__Lachnospiraceae	0.66745	-0.175581	0.301931	none					zOTU_233	1.34211	0.198295	0.740917	1	301.2	175.25	k__Bacteria; p__Bacteroidetes; c__Bacteroidia; o__Bacteroidales; f__Muribaculaceae; g__PAC000186; s__EF406572	1.71869	0.235197	0.13023
																			zOTU_525	1.59585	0.131371	0.498964	1	117.667	67.5	k__Bacteria; p__Firmicutes; c__Clostridia; o__Clostridiales; f__Lachnospiraceae	1.74321	0.24135	0.301931	none					zOTU_163	1.33554	0.200389	0.740917	1	552.9	290.25	k__Bacteria; p__Firmicutes; c__Clostridia; o__Clostridiales; f__Lachnospiraceae; g__LLKB; s__AB626939	1.90491	0.279874	0.13023
																			zOTU_372	1.58214	0.13447	0.498964	1	264.444	117.5	k__Bacteria; p__Bacteroidetes; c__Bacteroidia; o__Bacteroidales; f__Muribaculaceae; g__Muribaculum; s__PAC001076	2.25059	0.352297	0.301931	none					zOTU_146	1.3827	0.185752	0.740917	1	633.6	324.5	k__Bacteria; p__Firmicutes; c__Clostridia; o__Clostridiales; f__Lachnospiraceae; g__LLKB; s__AB626939	1.95254	0.2906	0.13023
																			zOTU_103	1.58663	0.133448	0.498964	1	726.667	510.25	k__Bacteria; p__Firmicutes; c__Clostridia; o__Clostridiales; f__Lachnospiraceae	1.42414	0.153552	0.301931	none					zOTU_178	-1.3525	0.195023	0.740917	1	161.3	344.375	k__Bacteria; p__Bacteroidetes; c__Bacteroidia; o__Bacteroidales; f__Muribaculaceae; g__PAC001066; s__PAC001066	0.468385	-0.329397	0.13023
																			zOTU_749	-1.58056	0.134831	0.499414	1	21.1111	76.75	k__Bacteria; p__Firmicutes; c__Clostridia; o__Clostridiales; f__Ruminococcaceae; g__Oscillibacter; s__DQ815552	0.275063	-0.560567	0.301539	none					zOTU_114	1.37413	0.188345	0.740917	1	748	386.25	k__Bacteria; p__Firmicutes; c__Clostridia; o__Clostridiales; f__Lachnospiraceae; g__LLKB; s__AB626939	1.93657	0.287033	0.13023
																			zOTU_1135	-1.57894	0.135201	0.500214	1	4.33333	32.25	k__Bacteria; p__Firmicutes; c__Clostridia; o__Clostridiales; f__Lachnospiraceae; g__Lachnospira; s__PAC002369	0.134367	-0.871708	0.300844	none					zOTU_57	1.41186	0.177143	0.740917	1	716	484.375	k__Bacteria; p__Bacteroidetes; c__Bacteroidia; o__Bacteroidales; f__Muribaculaceae	1.47819	0.169731	0.13023
																			zOTU_3070	-1.57212	0.136774	0.501009	1	0.001	1.625	k__Bacteria; p__Bacteroidetes; c__Bacteroidia; o__Bacteroidales; f__Muribaculaceae; g__PAC001068; s__PAC001751	0.000615385	-3.21085	0.300155	none					zOTU_1093	-1.3478	0.196497	0.740917	1	536.4	615.125	k__Bacteria; p__Bacteroidetes; c__Bacteroidia; o__Bacteroidales; f__Muribaculaceae	0.872018	-0.0594746	0.13023
																			zOTU_2293	-1.57131	0.136962	0.501009	1	0.001	10.75	k__Bacteria; p__Bacteroidetes; c__Bacteroidia; o__Bacteroidales; f__Muribaculaceae; g__PAC001112; s__PAC001113	9.30233e-05	-4.03141	0.300155	none					zOTU_31	1.3546	0.194367	0.740917	1	1105.7	708.25	k__Bacteria; p__Bacteroidetes; c__Bacteroidia; o__Bacteroidales; f__Prevotellaceae; g__Prevotella; s__PAC002481	1.56117	0.193451	0.13023
																			zOTU_2907	-1.57492	0.136127	0.501009	1	0.111111	0.625	#N/A	0.177778	-0.750123	0.300155	none					zOTU_23	1.33095	0.201861	0.740917	1	1246.2	796.5	k__Bacteria; p__Bacteroidetes; c__Bacteroidia; o__Bacteroidales; f__Prevotellaceae; g__Prevotella; s__PAC002481	1.5646	0.194402	0.13023
																			zOTU_2825	1.57181	0.136846	0.501009	1	0.777778	0.001	#N/A	777.778	2.89086	0.300155	none					zOTU_17	1.35446	0.19441	0.740917	1	1518.1	965.625	k__Bacteria; p__Bacteroidetes; c__Bacteroidia; o__Bacteroidales; f__Prevotellaceae; g__Prevotella; s__PAC002481	1.57214	0.196492	0.13023
																			zOTU_3174	1.57181	0.136846	0.501009	1	0.777778	0.001	k__Bacteria; p__Firmicutes; c__Clostridia; o__Clostridiales; f__Ruminococcaceae; g__PAC000683	777.778	2.89086	0.300155	none					zOTU_80	-1.33882	0.199341	0.740917	1	525.4	1074.12	k__Bacteria; p__Firmicutes; c__Clostridia; o__Clostridiales; f__Lachnospiraceae	0.489142	-0.310565	0.13023
																			zOTU_1827	-1.57727	0.135585	0.501009	1	4.22222	6.625	k__Bacteria; p__Firmicutes; c__Clostridia; o__Clostridiales; f__Ruminococcaceae; g__Oscillibacter; s__AB626948	0.637317	-0.195645	0.300155	none					zOTU_65	-1.35712	0.193579	0.740917	1	581.7	1202.38	k__Bacteria; p__Firmicutes; c__Clostridia; o__Clostridiales; f__Lachnospiraceae	0.483792	-0.315341	0.13023
																			zOTU_669	-1.57642	0.135782	0.501009	1	34.7778	55.875	k__Bacteria; p__Firmicutes; c__Clostridia; o__Clostridiales; f__Lachnospiraceae	0.622421	-0.205916	0.300155	none					zOTU_58	-1.39682	0.181543	0.740917	1	639.3	1339.25	k__Bacteria; p__Firmicutes; c__Clostridia; o__Clostridiales; f__Lachnospiraceae	0.477357	-0.321157	0.13023
																			zOTU_163	1.57234	0.136724	0.501009	1	500.889	290.25	k__Bacteria; p__Firmicutes; c__Clostridia; o__Clostridiales; f__Lachnospiraceae; g__LLKB; s__AB626939	1.72572	0.236969	0.300155	none					zOTU_1767	-1.3294	0.202362	0.741081	1	5.9	9.875	k__Bacteria; p__Actinobacteria; c__Coriobacteriia; o__Coriobacteriales; f__Coriobacteriaceae; g__PAC001266; s__EU474337	0.597468	-0.223685	0.130134
																			zOTU_114	1.57445	0.136235	0.501009	1	675.222	386.25	k__Bacteria; p__Firmicutes; c__Clostridia; o__Clostridiales; f__Lachnospiraceae; g__LLKB; s__AB626939	1.74815	0.242578	0.300155	none					zOTU_3245	1.33008	0.202142	0.741081	1	85.3	64.875	k__Bacteria; p__Bacteroidetes; c__Bacteroidia; o__Bacteroidales; f__Muribaculaceae	1.31484	0.118872	0.130134
																			zOTU_15	-1.57146	0.136926	0.501009	1	907	1338.5	k__Bacteria; p__Bacteroidetes; c__Bacteroidia; o__Bacteroidales; f__Muribaculaceae; g__PAC000186; s__PAC001064	0.677624	-0.169011	0.300155	none					zOTU_2430	1.32474	0.203868	0.742179	1	4.9	0.001	k__Bacteria; p__Bacteroidetes; c__Bacteroidia; o__Bacteroidales; f__Rikenellaceae; g__Alistipes; s__PAC002463	4900	3.6902	0.129492
																			zOTU_264	-1.57035	0.137184	0.501255	1	72.6667	137.25	k__Bacteria; p__Bacteroidetes; c__Bacteroidia; o__Bacteroidales; f__Muribaculaceae; g__Muribaculum; s__Muribaculum intestinale	0.529447	-0.276177	0.299942	none					zOTU_1666	1.32301	0.20443	0.742179	1	16.5	0.25	k__Bacteria; p__Firmicutes; c__Clostridia; o__Clostridiales; f__Christensenellaceae; g__PAC001141; s__EF603776	66	1.81954	0.129492
																			zOTU_2748	-1.56682	0.138006	0.502679	1	0.111111	2.25	k__Bacteria; p__Tenericutes; c__Mollicutes; o__PAC001057; f__PAC001057; g__PAC001108	0.0493827	-1.30643	0.298709	none					zOTU_1509	1.32281	0.204494	0.742179	1	21.3	0.375	k__Bacteria; p__Firmicutes; c__Clostridia; o__Clostridiales; f__Christensenellaceae; g__PAC001141; s__EF603776	56.8	1.75435	0.129492
																			zOTU_1763	-1.56604	0.138188	0.502679	1	0.555556	1.875	k__Bacteria; p__Firmicutes; c__Clostridia; o__Clostridiales; f__Lachnospiraceae	0.296296	-0.528274	0.298709	none					zOTU_2197	-1.32316	0.20438	0.742179	1	0.1	1	k__Bacteria; p__Firmicutes; c__Clostridia; o__Clostridiales; f__Peptococcaceae; g__PAC001500; s__PAC001500	0.1	-1	0.129492
																			zOTU_2840	1.56692	0.137983	0.502679	1	1.33333	0.001	k__Bacteria; p__Firmicutes; c__Clostridia; o__Clostridiales; f__Ruminococcaceae; g__PAC000683	1333.33	3.12494	0.298709	none					zOTU_1496	1.32604	0.203446	0.742179	1	9.4	2.625	k__Bacteria; p__Firmicutes; c__Clostridia; o__Clostridiales; f__Ruminococcaceae; g__Agathobaculum; s__AB606336	3.58095	0.553999	0.129492
																			zOTU_1051	-1.56535	0.138349	0.502679	1	11.6667	23.75	k__Bacteria; p__Firmicutes; c__Clostridia; o__Clostridiales; f__Ruminococcaceae; g__Oscillibacter; s__FJ881211	0.491228	-0.308717	0.298709	none					zOTU_1657	-1.32419	0.204045	0.742179	1	1.6	3.5	k__Bacteria; p__Firmicutes; c__Clostridia; o__Clostridiales; f__Lachnospiraceae	0.457143	-0.339948	0.129492
																			zOTU_157	1.56546	0.138325	0.502679	1	86	60.625	k__Bacteria; p__Firmicutes; c__Bacilli; o__Lactobacillales; f__Lactobacillaceae; g__Lactobacillus; s__Lactobacillus vaginalis	1.41856	0.151847	0.298709	none					zOTU_1040	1.32546	0.203635	0.742179	1	31	13.5	k__Bacteria; p__Firmicutes; c__Clostridia; o__Clostridiales; f__Christensenellaceae; g__PAC001360; s__EF445166	2.2963	0.361028	0.129492
																			zOTU_2459	1.56211	0.139109	0.503747	1	2.88889	1	k__Bacteria; p__Tenericutes; c__Mollicutes; o__PAC001057; f__PAC001057; g__PAC001109	2.88889	0.460731	0.297788	none					zOTU_3042	1.32466	0.203892	0.742179	1	48.5	30.75	k__Bacteria; p__Bacteroidetes; c__Bacteroidia; o__Bacteroidales	1.57724	0.197897	0.129492
																			zOTU_2264	1.56315	0.138865	0.503747	1	3	1	k__Bacteria; p__Actinobacteria; c__Coriobacteriia; o__Coriobacteriales; f__Coriobacteriaceae	3	0.477121	0.297788	none					zOTU_2404	1.32024	0.205332	0.743555	1	7.3	0.001	k__Bacteria; p__Bacteroidetes; c__Bacteroidia; o__Bacteroidales; f__Muribaculaceae; g__PAC000198; s__EU455014	7300	3.86332	0.128687
																			zOTU_120	-1.56259	0.138996	0.503747	1	61.3333	141.125	k__Bacteria; p__Bacteroidetes; c__Bacteroidia; o__Bacteroidales; f__Rikenellaceae; g__Alistipes	0.434603	-0.361907	0.297788	none					zOTU_1305	1.3205	0.205246	0.743555	1	1.3	0.5	k__Bacteria; p__Firmicutes; c__Clostridia; o__Clostridiales; f__Lachnospiraceae	2.6	0.414973	0.128687
																			zOTU_1022	-1.56082	0.139414	0.504285	1	2.66667	12.375	k__Bacteria; p__Firmicutes; c__Clostridia; o__Clostridiales; f__Lachnospiraceae; g__PAC002039; s__PAC002039	0.215488	-0.666576	0.297324	none					zOTU_417	-1.31945	0.205588	0.74365	1	29	97.125	k__Bacteria; p__Bacteroidetes; c__Bacteroidia; o__Bacteroidales; f__Muribaculaceae	0.298584	-0.524933	0.128631
																			zOTU_1419	-1.55861	0.139935	0.505605	1	0.777778	5.25	k__Bacteria; p__Firmicutes; c__Clostridia; o__Clostridiales; f__Lachnospiraceae; g__PAC001092; s__PAC001742	0.148148	-0.829304	0.296188	none					zOTU_1019	1.31842	0.205927	0.744045	1	72.8	0.25	k__Bacteria; p__Firmicutes; c__Clostridia; o__Clostridiales; f__Christensenellaceae; g__PAC001141; s__PAC001218	291.2	2.46419	0.128401
																			zOTU_579	-1.55721	0.140265	0.506234	1	42.2222	82.125	k__Bacteria; p__Firmicutes; c__Clostridia; o__Clostridiales; f__Ruminococcaceae; g__Oscillibacter	0.514121	-0.288934	0.295648	none					zOTU_3119	1.31665	0.206506	0.74488	1	0.7	0.001	k__Bacteria; p__Firmicutes; c__Clostridia; o__Clostridiales; f__Lachnospiraceae	700	2.8451	0.127913
																			zOTU_1906	-1.55558	0.140652	0.506584	1	3.44444	5.875	k__Bacteria; p__Actinobacteria; c__Coriobacteriia; o__Coriobacteriales; f__Coriobacteriaceae; g__PAC001266; s__EU474337	0.586288	-0.231889	0.295349	none					zOTU_304	1.31631	0.206618	0.74488	1	13.9	5	k__Bacteria; p__Firmicutes; c__Clostridia; o__Clostridiales; f__Lachnospiraceae	2.78	0.444045	0.127913
																			zOTU_311	1.55548	0.140674	0.506584	1	36.2222	27.5	k__Bacteria; p__Firmicutes; c__Bacilli; o__Lactobacillales; f__Lactobacillaceae; g__Lactobacillus	1.31717	0.119642	0.295349	none					zOTU_2330	1.31496	0.207061	0.745505	1	2.7	0.875	k__Bacteria; p__Firmicutes; c__Clostridia; o__Clostridiales; f__Christensenellaceae; g__PAC001360	3.08571	0.489356	0.127549
																			zOTU_3038	1.55478	0.140842	0.506624	1	7.22222	2.625	k__Bacteria; p__Firmicutes; c__Clostridia; o__Clostridiales; f__Lachnospiraceae	2.75132	0.439542	0.295314	none					zOTU_3031	1.31438	0.207251	0.745505	1	10.7	6.5	k__Bacteria; p__Bacteroidetes; c__Bacteroidia; o__Bacteroidales; f__Prevotellaceae; g__Prevotella	1.64615	0.21647	0.127549
																			zOTU_2527	1.55375	0.141085	0.506935	1	1.44444	0.375	k__Bacteria; p__Actinobacteria; c__Coriobacteriia; o__Coriobacteriales; f__Coriobacteriaceae	3.85185	0.58567	0.295048	none					zOTU_932	1.31119	0.208301	0.74659	1	87.3	0.125	k__Bacteria; p__Firmicutes; c__Clostridia; o__Clostridiales; f__Christensenellaceae; g__PAC001141; s__PAC001218	698.4	2.8441	0.126918
																			zOTU_2984	1.55016	0.141941	0.506994	1	0.888889	0.001	k__Bacteria; p__Proteobacteria; c__Deltaproteobacteria; o__Desulfovibrionales; f__Desulfovibrionaceae; g__Bilophila; s__Bilophila wadsworthia	888.889	2.94885	0.294998	none					zOTU_2589	-1.31085	0.208413	0.74659	1	0.2	0.625	k__Bacteria; p__Actinobacteria; c__Coriobacteriia; o__Coriobacteriales; f__Coriobacteriaceae	0.32	-0.49485	0.126918
																			zOTU_3001	1.55016	0.141941	0.506994	1	0.888889	0.001	k__Bacteria; p__Proteobacteria; c__Deltaproteobacteria; o__Desulfovibrionales; f__Desulfovibrionaceae; g__Bilophila; s__Bilophila wadsworthia	888.889	2.94885	0.294998	none					zOTU_1104	1.3123	0.207936	0.74659	1	17	4.5	k__Bacteria; p__Bacteroidetes; c__Bacteroidia; o__Bacteroidales; f__Muribaculaceae	3.77778	0.577236	0.126918
																			zOTU_965	-1.55056	0.141847	0.506994	1	3	13.125	k__Bacteria; p__Firmicutes; c__Clostridia; o__Clostridiales; f__Lachnospiraceae; g__PAC002039; s__PAC002039	0.228571	-0.640978	0.294998	none					zOTU_202	1.31066	0.208474	0.74659	1	330.7	194.625	k__Bacteria; p__Bacteroidetes; c__Bacteroidia; o__Bacteroidales; f__Muribaculaceae; g__PAC000186; s__EF406572	1.69917	0.230236	0.126918
																			zOTU_1606	1.54975	0.14204	0.506994	1	11.4444	6.25	k__Bacteria; p__Firmicutes; c__Clostridia; o__Clostridiales; f__Ruminococcaceae; g__PAC000661	1.83111	0.262715	0.294998	none					zOTU_706	-1.30854	0.209175	0.747448	1	5.6	59.375	k__Bacteria; p__Firmicutes; c__Clostridia; o__Clostridiales	0.0943158	-1.02542	0.126419
																			zOTU_834	1.5523	0.141431	0.506994	1	50.6667	30.125	k__Bacteria; p__Firmicutes; c__Clostridia; o__Clostridiales; f__Ruminococcaceae; g__Ruthenibacterium; s__PAC001737	1.68188	0.225795	0.294998	none					zOTU_51	-1.30883	0.20908	0.747448	1	732.2	1479.88	k__Bacteria; p__Firmicutes; c__Clostridia; o__Clostridiales; f__Lachnospiraceae	0.494772	-0.305595	0.126419
																			zOTU_417	1.55206	0.141487	0.506994	1	216	97.125	k__Bacteria; p__Bacteroidetes; c__Bacteroidia; o__Bacteroidales; f__Muribaculaceae	2.22394	0.347123	0.294998	none					zOTU_2343	1.3012	0.211617	0.747558	1	0.5	0.001	k__Bacteria; p__Tenericutes; c__Mollicutes; o__PAC001057; f__PAC001057; g__PAC001109	500	2.69897	0.126355
																			zOTU_1937	-1.54908	0.1422	0.507007	1	2.33333	18	k__Bacteria; p__Firmicutes; c__Clostridia; o__Clostridiales; f__Christensenellaceae; g__PAC001141; s__PAC001141	0.12963	-0.887296	0.294986	none					zOTU_2604	1.30447	0.210526	0.747558	1	3.7	0.001	k__Bacteria; p__Bacteroidetes; c__Bacteroidia; o__Bacteroidales; f__Rikenellaceae; g__Alistipes; s__PAC002463	3700	3.5682	0.126355
																			zOTU_2944	1.54426	0.143358	0.507151	1	0.555556	0.001	#N/A	555.556	2.74473	0.294863	none					zOTU_2453	1.30564	0.210137	0.747558	1	5.4	0.001	k__Bacteria; p__Bacteroidetes; c__Bacteroidia; o__Bacteroidales; f__Rikenellaceae; g__Alistipes; s__PAC002463	5400	3.73239	0.126355
																			zOTU_2961	1.54426	0.143358	0.507151	1	0.555556	0.001	k__Bacteria; p__Firmicutes; c__Clostridia; o__Clostridiales; f__Ruminococcaceae; g__PAC000661; s__PAC002012	555.556	2.74473	0.294863	none					zOTU_2775	1.30466	0.210465	0.747558	1	1	0.25	k__Bacteria; p__Tenericutes; c__Mollicutes; o__PAC001057; f__PAC001057; g__PAC001109	4	0.60206	0.126355
																			zOTU_3119	1.54426	0.143358	0.507151	1	0.555556	0.001	k__Bacteria; p__Firmicutes; c__Clostridia; o__Clostridiales; f__Lachnospiraceae	555.556	2.74473	0.294863	none					zOTU_1413	1.30007	0.211994	0.747558	1	25	0.75	k__Bacteria; p__Firmicutes; c__Clostridia; o__Clostridiales; f__Christensenellaceae; g__PAC001141; s__EF603776	33.3333	1.52288	0.126355
																			zOTU_1122	-1.54353	0.143533	0.507151	1	3	13.25	k__Bacteria; p__Firmicutes; c__Clostridia; o__Clostridiales; f__Lachnospiraceae; g__PAC002039; s__PAC002039	0.226415	-0.645095	0.294863	none					zOTU_2272	-1.29901	0.212348	0.747558	1	0.6	1.625	k__Bacteria; p__Tenericutes; c__Mollicutes; o__PAC001057; f__PAC000197; g__PAC000197; s__PAC001407	0.369231	-0.432702	0.126355
																			zOTU_1615	1.54301	0.14366	0.507151	1	4.77778	0.875	k__Bacteria; p__Firmicutes; c__Clostridia; o__Clostridiales; f__Ruminococcaceae; g__PAC000661	5.46032	0.737218	0.294863	none					zOTU_1876	1.3015	0.211515	0.747558	1	8.3	1.875	k__Bacteria; p__Firmicutes; c__Clostridia; o__Clostridiales; f__Ruminococcaceae; g__Pseudoflavonifractor	4.42667	0.646077	0.126355
																			zOTU_2244	1.54707	0.142681	0.507151	1	4.88889	1.625	k__Bacteria; p__Firmicutes; c__Clostridia; o__Clostridiales; f__Lachnospiraceae	3.00855	0.478357	0.294863	none					zOTU_1546	1.29983	0.212075	0.747558	1	5.7	2.625	k__Bacteria; p__Firmicutes; c__Clostridia; o__Clostridiales; f__Lachnospiraceae; g__PAC001092; s__PAC001742	2.17143	0.336746	0.126355
																			zOTU_2127	1.54658	0.142799	0.507151	1	5	0.001	k__Bacteria; p__Bacteroidetes; c__Bacteroidia; o__Bacteroidales; f__Muribaculaceae; g__PAC001512	5000	3.69897	0.294863	none					zOTU_3104	-1.30672	0.20978	0.747558	1	1.4	2.75	k__Bacteria; p__Bacteroidetes; c__Bacteroidia; o__Bacteroidales; f__Porphyromonadaceae; g__Parabacteroides	0.509091	-0.293205	0.126355
																			zOTU_2022	1.54241	0.143805	0.507151	1	8.33333	5.125	k__Bacteria; p__Firmicutes; c__Clostridia; o__Clostridiales; f__Lachnospiraceae; g__PAC001270; s__PAC002420	1.62602	0.211125	0.294863	none					zOTU_1703	-1.29875	0.212435	0.747558	1	2.1	5.125	k__Bacteria; p__Firmicutes; c__Clostridia; o__Clostridiales; f__Christensenellaceae; g__PAC001440	0.409756	-0.387475	0.126355
																			zOTU_638	-1.5454	0.143084	0.507151	1	80.3333	120.375	k__Bacteria; p__Firmicutes; c__Clostridia; o__Clostridiales; f__Lachnospiraceae	0.667359	-0.175641	0.294863	none					zOTU_601	-1.30427	0.210593	0.747558	1	17.5	22	k__Bacteria; p__Firmicutes; c__Clostridia; o__Clostridiales; f__Ruminococcaceae; g__Pseudoflavonifractor	0.795455	-0.0993846	0.126355
																			zOTU_517	1.54303	0.143656	0.507151	1	91.1111	7	k__Bacteria; p__Firmicutes; c__Clostridia; o__Clostridiales; f__Lachnospiraceae	13.0159	1.11447	0.294863	none					zOTU_1239	1.30016	0.211964	0.747558	1	58.7	49.375	k__Bacteria; p__Bacteroidetes; c__Bacteroidia; o__Bacteroidales; f__Muribaculaceae	1.18886	0.075131	0.126355
																			zOTU_361	-1.54035	0.144304	0.507808	1	4	7.5	k__Bacteria; p__Firmicutes; c__Erysipelotrichi; o__Erysipelotrichales; f__Erysipelotrichaceae; g__ASTB	0.533333	-0.273001	0.294301	none					zOTU_686	-1.30112	0.211642	0.747558	1	8.7	63.875	k__Bacteria; p__Firmicutes; c__Clostridia; o__Clostridiales	0.136204	-0.865812	0.126355
																			zOTU_577	1.54034	0.144305	0.507808	1	71	7.5	k__Bacteria; p__Firmicutes; c__Clostridia; o__Clostridiales; f__Lachnospiraceae; g__KE159571	9.46667	0.976197	0.294301	none					zOTU_77	1.30549	0.210188	0.747558	1	123.5	73.625	k__Bacteria; p__Firmicutes; c__Bacilli; o__Lactobacillales; f__Lactobacillaceae; g__Lactobacillus; s__Lactobacillus animalis	1.67742	0.224642	0.126355
																			zOTU_2271	-1.5396	0.144485	0.50789	1	1.11111	6.125	k__Bacteria; p__Firmicutes; c__Clostridia; o__Clostridiales; f__Lachnospiraceae; g__Lachnospira; s__PAC002369	0.181406	-0.741349	0.29423	none					zOTU_2037	-1.2968	0.213092	0.748247	1	0.5	1.375	k__Bacteria; p__Actinobacteria; c__Coriobacteriia; o__Coriobacteriales; f__Coriobacteriaceae	0.363636	-0.439333	0.125955
																			zOTU_1441	-1.53686	0.14515	0.508574	1	0.666667	3.25	k__Bacteria; p__Firmicutes; c__Clostridia; o__Clostridiales; f__Lachnospiraceae; g__PAC001092; s__PAC001742	0.205128	-0.687975	0.293646	none					zOTU_1109	1.29679	0.213094	0.748247	1	29.1	16.25	k__Bacteria; p__Firmicutes; c__Clostridia; o__Clostridiales; f__Ruminococcaceae; g__Acutalibacter	1.79077	0.25304	0.125955
																			zOTU_1394	1.53783	0.144915	0.508574	1	7.77778	4.125	k__Bacteria; p__Firmicutes; c__Clostridia; o__Clostridiales; f__Ruminococcaceae; g__Anaerotruncus; s__Anaerotruncus colihominis	1.88552	0.275432	0.293646	none					zOTU_556	-1.29611	0.213323	0.748247	1	5.2	39.5	k__Bacteria; p__Firmicutes; c__Clostridia; o__Clostridiales; f__Ruminococcaceae; g__Eubacterium23	0.131646	-0.880594	0.125955
																			zOTU_518	-1.53737	0.145028	0.508574	1	46.1111	97.375	k__Bacteria; p__Firmicutes; c__Clostridia; o__Clostridiales; f__Ruminococcaceae; g__Oscillibacter	0.473542	-0.324642	0.293646	none					zOTU_434	-1.29464	0.213817	0.749167	1	8.6	60.125	k__Bacteria; p__Firmicutes; c__Clostridia; o__Clostridiales; f__Ruminococcaceae; g__Eubacterium23	0.143035	-0.844557	0.125421
																			zOTU_2956	1.53569	0.145435	0.509023	1	1.22222	0.125	k__Bacteria; p__Firmicutes; c__Clostridia; o__Clostridiales; f__Ruminococcaceae; g__PAC000683	9.77778	0.99024	0.293263	none					zOTU_1279	1.24939	0.229491	0.749502	1	0.3	0.001	k__Bacteria; p__Firmicutes; c__Clostridia; o__Clostridiales; f__Lachnospiraceae	300	2.47712	0.125227
																			zOTU_3177	1.53194	0.146353	0.509486	1	1.22222	0.375	k__Bacteria; p__Firmicutes; c__Clostridia; o__Clostridiales; f__Lachnospiraceae; g__Anaerotignum	3.25926	0.513119	0.292868	none					zOTU_1761	1.24939	0.229491	0.749502	1	0.3	0.001	k__Bacteria; p__Firmicutes; c__Clostridia; o__Clostridiales; f__Lachnospiraceae	300	2.47712	0.125227
																			zOTU_908	1.53194	0.146353	0.509486	1	1.22222	0.375	k__Bacteria; p__Firmicutes; c__Clostridia; o__Clostridiales; f__Lachnospiraceae	3.25926	0.513119	0.292868	none					zOTU_1847	1.24939	0.229491	0.749502	1	0.3	0.001	k__Bacteria; p__Firmicutes; c__Clostridia; o__Clostridiales; f__Lachnospiraceae	300	2.47712	0.125227
																			zOTU_1297	-1.53287	0.146127	0.509486	1	5.33333	25.5	k__Bacteria; p__Firmicutes; c__Clostridia; o__Clostridiales; f__Lachnospiraceae; g__Lachnospira; s__PAC002369	0.20915	-0.679541	0.292868	none					zOTU_1882	1.24939	0.229491	0.749502	1	0.3	0.001	k__Bacteria; p__Firmicutes; c__Clostridia; o__Clostridiales; f__Ruminococcaceae; g__Oscillibacter	300	2.47712	0.125227
[truncated: 2,112 more rows]

## Sheet: Supplementary Fig. 1
		Supplementary																																	Supplementary
[truncated: 117 more rows]

## Sheet: Supplementary Fig. 2
		Supplementary							Supplementary
[truncated: 25 more rows]

## Sheet: Supplementary Fig. 3
		Supplementary							Supplementary
[truncated: 47 more rows]

[truncated: 2 more sheets: Supplementary Fig. 4, Supplementary Fig. 5]
